# Supplementary material for: Reconciling high-throughput gene essentiality data with metabolic network reconstructions
Source: PLoS Comput Biol. 2019 Apr 11;15(4):e1006507. doi: 10.1371/journal.pcbi.1006507 (PMC6478342; doi:10.1371/journal.pcbi.1006507)
Supplement: S1 Dataset — Candidate essential genes lists for each PAO1 transposon mutagenesis screen. Candidate essential genes are marked with a ‘1’, while non-essential genes are marked with a ‘0’. (XLS) [file pcbi.1006507.s001.xls]

## Sheet: Dataset_S1.csv
Dataset_S1. PAO1 candidate essential genes for in vitro screens
Genes	PAO1.LB.913	PAO1.LB.201	PAO1.LB.335	PAO1.Sputum.224	PAO1.Sputum.405	PAO1.Pyruvate.179	PAO1.Succinate.640
PA0438	0	0	1	0	0	0	0
PA2726	0	0	1	0	0	0	0
PA3800	0	0	0	0	0	1	0
PA4948	0	0	0	0	0	1	0
PA0213	0	0	0	0	1	0	0
PA1266	0	0	0	0	1	0	0
PA1695	0	0	0	0	1	0	0
PA1911	0	0	0	0	1	0	0
PA2023	0	0	0	0	1	0	0
PA4063	0	0	0	0	1	0	0
PA4065	0	0	0	0	1	0	0
PA5489	0	0	0	0	1	0	0
PA0171	0	0	0	0	0	0	1
PA0316	0	0	0	0	0	0	1
PA0428	0	0	0	0	0	0	1
PA0583	0	0	0	0	0	0	1
PA0649	0	0	0	0	0	0	1
PA0760	0	0	0	0	0	0	1
PA0764	0	0	0	0	0	0	1
PA0980	0	0	0	0	0	0	1
PA0984	0	0	0	0	0	0	1
PA1180	0	0	0	0	0	0	1
PA1183	0	0	0	0	0	0	1
PA1549	0	0	0	0	0	0	1
PA1674	0	0	0	0	0	0	1
PA1714	0	0	0	0	0	0	1
PA1743	0	0	0	0	0	0	1
PA1754	0	0	0	0	0	0	1
PA1756	0	0	0	0	0	0	1
PA1804	0	0	0	0	0	0	1
PA1838	0	0	0	0	0	0	1
PA1842	0	0	0	0	0	0	1
PA1929	0	0	0	0	0	0	1
PA2645	0	0	0	0	0	0	1
PA2668	0	0	0	0	0	0	1
PA2775	0	0	0	0	0	0	1
PA2963	0	0	0	0	0	0	1
PA2964	0	0	0	0	0	0	1
PA3005	0	0	0	0	0	0	1
PA3013	0	0	0	0	0	0	1
PA3160	0	0	0	0	0	0	1
PA3161	0	0	0	0	0	0	1
PA3164	0	0	0	0	0	0	1
PA3182	0	0	0	0	0	0	1
PA3463	0	0	0	0	0	0	1
PA3587	0	0	0	0	0	0	1
PA3662	0	0	0	0	0	0	1
PA3738	0	0	0	0	0	0	1
PA3832	0	0	0	0	0	0	1
PA3956	0	0	0	0	0	0	1
PA4125	0	0	0	0	0	0	1
PA4283	0	0	0	0	0	0	1
PA4292	0	0	0	0	0	0	1
PA4324	0	0	0	0	0	0	1
PA4335	0	0	0	0	0	0	1
PA4410	0	0	0	0	0	0	1
PA4430	0	0	0	0	0	0	1
PA4438	0	0	0	0	0	0	1
PA4455	0	0	0	0	0	0	1
PA4693	0	0	0	0	0	0	1
PA4732	0	0	0	0	0	0	1
PA4856	0	0	0	0	0	0	1
PA4941	0	0	0	0	0	0	1
PA4942	0	0	0	0	0	0	1
PA4951	0	0	0	0	0	0	1
PA5001	0	0	0	0	0	0	1
PA5192	0	0	0	0	0	0	1
PA5200	0	0	0	0	0	0	1
PA5203	0	0	0	0	0	0	1
PA5275	0	0	0	0	0	0	1
PA5280	0	0	0	0	0	0	1
PA5345	0	0	0	0	0	0	1
PA5460	0	0	0	0	0	0	1
PA0013	1	0	0	0	0	0	0
PA0014	1	0	0	0	0	0	0
PA0039	1	0	0	0	0	0	0
PA0042	1	0	0	0	0	0	0
PA0052	1	0	0	0	0	0	0
PA0094	1	0	0	0	0	0	0
PA0115	1	0	0	0	0	0	0
PA0116	1	0	0	0	0	0	0
PA0124	1	0	0	0	0	0	0
PA0131	1	0	0	0	0	0	0
PA0161	1	0	0	0	0	0	0
PA0179	1	0	0	0	0	0	0
PA0249	1	0	0	0	0	0	0
PA0252	1	0	0	0	0	0	0
PA0263.1	1	0	0	0	0	0	0
PA0291	1	0	0	0	0	0	0
PA0405	1	0	0	0	0	0	0
PA0409	1	0	0	0	0	0	0
PA0422	1	0	0	0	0	0	0
PA0456	1	0	0	0	0	0	0
PA0457.1	1	0	0	0	0	0	0
PA0493	1	0	0	0	0	0	0
PA0527.1	1	0	0	0	0	0	0
PA0568	1	0	0	0	0	0	0
PA0574.1	1	0	0	0	0	0	0
PA0597	1	0	0	0	0	0	0
PA0610	1	0	0	0	0	0	0
PA0647	1	0	0	0	0	0	0
PA0668.1	1	0	0	0	0	0	0
PA0668.2	1	0	0	0	0	0	0
PA0668.3	1	0	0	0	0	0	0
PA0668.4	1	0	0	0	0	0	0
PA0668.5	1	0	0	0	0	0	0
PA0671	1	0	0	0	0	0	0
PA0672	1	0	0	0	0	0	0
PA0714.1	1	0	0	0	0	0	0
PA0715	1	0	0	0	0	0	0
PA0723	1	0	0	0	0	0	0
PA0729.1	1	0	0	0	0	0	0
PA0762	1	0	0	0	0	0	0
PA0803	1	0	0	0	0	0	0
PA0826.2	1	0	0	0	0	0	0
PA0836.1	1	0	0	0	0	0	0
PA0887.1	1	0	0	0	0	0	0
PA0905.1	1	0	0	0	0	0	0
PA0905.2	1	0	0	0	0	0	0
PA0905.3	1	0	0	0	0	0	0
PA0908	1	0	0	0	0	0	0
PA0921	1	0	0	0	0	0	0
PA0922	1	0	0	0	0	0	0
PA0922.1	1	0	0	0	0	0	0
PA0928	1	0	0	0	0	0	0
PA0976.1	1	0	0	0	0	0	0
PA0985	1	0	0	0	0	0	0
PA1013.1	1	0	0	0	0	0	0
PA1030.1	1	0	0	0	0	0	0
PA1034	1	0	0	0	0	0	0
PA1087	1	0	0	0	0	0	0
PA1095	1	0	0	0	0	0	0
PA1109	1	0	0	0	0	0	0
PA1112.1	1	0	0	0	0	0	0
PA1114	1	0	0	0	0	0	0
PA1135	1	0	0	0	0	0	0
PA1139	1	0	0	0	0	0	0
PA1177	1	0	0	0	0	0	0
PA1209	1	0	0	0	0	0	0
PA1228	1	0	0	0	0	0	0
PA1229	1	0	0	0	0	0	0
PA1230	1	0	0	0	0	0	0
PA1299	1	0	0	0	0	0	0
PA1324.1	1	0	0	0	0	0	0
PA1348	1	0	0	0	0	0	0
PA1371	1	0	0	0	0	0	0
PA1388	1	0	0	0	0	0	0
PA1415	1	0	0	0	0	0	0
PA1426	1	0	0	0	0	0	0
PA1442	1	0	0	0	0	0	0
PA1446	1	0	0	0	0	0	0
PA1447	1	0	0	0	0	0	0
PA1448	1	0	0	0	0	0	0
PA1459	1	0	0	0	0	0	0
PA1460	1	0	0	0	0	0	0
PA1463	1	0	0	0	0	0	0
PA1465	1	0	0	0	0	0	0
PA1468	1	0	0	0	0	0	0
PA1471	1	0	0	0	0	0	0
PA1479	1	0	0	0	0	0	0
PA1492	1	0	0	0	0	0	0
PA1499	1	0	0	0	0	0	0
PA1506	1	0	0	0	0	0	0
PA1508	1	0	0	0	0	0	0
PA1512	1	0	0	0	0	0	0
PA1541	1	0	0	0	0	0	0
PA1547	1	0	0	0	0	0	0
PA1555.1	1	0	0	0	0	0	0
PA1572	1	0	0	0	0	0	0
PA1593	1	0	0	0	0	0	0
PA1632	1	0	0	0	0	0	0
PA1644	1	0	0	0	0	0	0
PA1648	1	0	0	0	0	0	0
PA1671	1	0	0	0	0	0	0
PA1672	1	0	0	0	0	0	0
PA1676	1	0	0	0	0	0	0
PA1691	1	0	0	0	0	0	0
PA1692	1	0	0	0	0	0	0
PA1700	1	0	0	0	0	0	0
PA1701	1	0	0	0	0	0	0
PA1705	1	0	0	0	0	0	0
PA1713	1	0	0	0	0	0	0
PA1715	1	0	0	0	0	0	0
PA1722	1	0	0	0	0	0	0
PA1724	1	0	0	0	0	0	0
PA1734	1	0	0	0	0	0	0
PA1778	1	0	0	0	0	0	0
PA1781.1	1	0	0	0	0	0	0
PA1796.1	1	0	0	0	0	0	0
PA1796.2	1	0	0	0	0	0	0
PA1796.3	1	0	0	0	0	0	0
PA1796.4	1	0	0	0	0	0	0
PA1804.1	1	0	0	0	0	0	0
PA1817	1	0	0	0	0	0	0
PA1823	1	0	0	0	0	0	0
PA1837	1	0	0	0	0	0	0
PA1840	1	0	0	0	0	0	0
PA1869	1	0	0	0	0	0	0
PA1882	1	0	0	0	0	0	0
PA1883	1	0	0	0	0	0	0
PA1914	1	0	0	0	0	0	0
PA1917	1	0	0	0	0	0	0
PA1921	1	0	0	0	0	0	0
PA1932	1	0	0	0	0	0	0
PA1936	1	0	0	0	0	0	0
PA1942	1	0	0	0	0	0	0
PA1950	1	0	0	0	0	0	0
PA1956	1	0	0	0	0	0	0
PA1960	1	0	0	0	0	0	0
PA1963	1	0	0	0	0	0	0
PA1975	1	0	0	0	0	0	0
PA1977	1	0	0	0	0	0	0
PA1987	1	0	0	0	0	0	0
PA1989	1	0	0	0	0	0	0
PA1999	1	0	0	0	0	0	0
PA2000	1	0	0	0	0	0	0
PA2007	1	0	0	0	0	0	0
PA2011	1	0	0	0	0	0	0
PA2013	1	0	0	0	0	0	0
PA2014	1	0	0	0	0	0	0
PA2017	1	0	0	0	0	0	0
PA2027	1	0	0	0	0	0	0
PA2028	1	0	0	0	0	0	0
PA2029	1	0	0	0	0	0	0
PA2033	1	0	0	0	0	0	0
PA2036	1	0	0	0	0	0	0
PA2045	1	0	0	0	0	0	0
PA2060	1	0	0	0	0	0	0
PA2066	1	0	0	0	0	0	0
PA2068	1	0	0	0	0	0	0
PA2069	1	0	0	0	0	0	0
PA2081	1	0	0	0	0	0	0
PA2086	1	0	0	0	0	0	0
PA2095	1	0	0	0	0	0	0
PA2098	1	0	0	0	0	0	0
PA2109	1	0	0	0	0	0	0
PA2112	1	0	0	0	0	0	0
PA2118	1	0	0	0	0	0	0
PA2120	1	0	0	0	0	0	0
PA2121	1	0	0	0	0	0	0
PA2126.1	1	0	0	0	0	0	0
PA2135	1	0	0	0	0	0	0
PA2136	1	0	0	0	0	0	0
PA2153	1	0	0	0	0	0	0
PA2178	1	0	0	0	0	0	0
PA2182	1	0	0	0	0	0	0
PA2192	1	0	0	0	0	0	0
PA2205	1	0	0	0	0	0	0
PA2211	1	0	0	0	0	0	0
PA2226	1	0	0	0	0	0	0
PA2231	1	0	0	0	0	0	0
PA2238	1	0	0	0	0	0	0
PA2244	1	0	0	0	0	0	0
PA2256	1	0	0	0	0	0	0
PA2257	1	0	0	0	0	0	0
PA2266	1	0	0	0	0	0	0
PA2276	1	0	0	0	0	0	0
PA2278	1	0	0	0	0	0	0
PA2281	1	0	0	0	0	0	0
PA2282	1	0	0	0	0	0	0
PA2291	1	0	0	0	0	0	0
PA2297	1	0	0	0	0	0	0
PA2304	1	0	0	0	0	0	0
PA2319	1	0	0	0	0	0	0
PA2340	1	0	0	0	0	0	0
PA2344	1	0	0	0	0	0	0
PA2353	1	0	0	0	0	0	0
PA2356	1	0	0	0	0	0	0
PA2357	1	0	0	0	0	0	0
PA2364	1	0	0	0	0	0	0
PA2382	1	0	0	0	0	0	0
PA2395	1	0	0	0	0	0	0
PA2406	1	0	0	0	0	0	0
PA2415	1	0	0	0	0	0	0
PA2436	1	0	0	0	0	0	0
PA2450	1	0	0	0	0	0	0
PA2454	1	0	0	0	0	0	0
PA2456	1	0	0	0	0	0	0
PA2459	1	0	0	0	0	0	0
PA2465	1	0	0	0	0	0	0
PA2471	1	0	0	0	0	0	0
PA2485	1	0	0	0	0	0	0
PA2486	1	0	0	0	0	0	0
PA2487	1	0	0	0	0	0	0
PA2489	1	0	0	0	0	0	0
PA2490	1	0	0	0	0	0	0
PA2496	1	0	0	0	0	0	0
PA2497	1	0	0	0	0	0	0
PA2498	1	0	0	0	0	0	0
PA2499	1	0	0	0	0	0	0
PA2501	1	0	0	0	0	0	0
PA2513	1	0	0	0	0	0	0
PA2562	1	0	0	0	0	0	0
PA2570.1	1	0	0	0	0	0	0
PA2581.1	1	0	0	0	0	0	0
PA2583.1	1	0	0	0	0	0	0
PA2603.1	1	0	0	0	0	0	0
PA2622	1	0	0	0	0	0	0
PA2625	1	0	0	0	0	0	0
PA2630	1	0	0	0	0	0	0
PA2659	1	0	0	0	0	0	0
PA2673	1	0	0	0	0	0	0
PA2694	1	0	0	0	0	0	0
PA2702	1	0	0	0	0	0	0
PA2736.1	1	0	0	0	0	0	0
PA2737	1	0	0	0	0	0	0
PA2744.1	1	0	0	0	0	0	0
PA2748	1	0	0	0	0	0	0
PA2775.1	1	0	0	0	0	0	0
PA2779	1	0	0	0	0	0	0
PA2782	1	0	0	0	0	0	0
PA2785	1	0	0	0	0	0	0
PA2786	1	0	0	0	0	0	0
PA2808	1	0	0	0	0	0	0
PA2811	1	0	0	0	0	0	0
PA2819	1	0	0	0	0	0	0
PA2819.1	1	0	0	0	0	0	0
PA2819.2	1	0	0	0	0	0	0
PA2819.3	1	0	0	0	0	0	0
PA2852.1	1	0	0	0	0	0	0
PA2880	1	0	0	0	0	0	0
PA2917	1	0	0	0	0	0	0
PA2919	1	0	0	0	0	0	0
PA2942.1	1	0	0	0	0	0	0
PA2958.1	1	0	0	0	0	0	0
PA2960	1	0	0	0	0	0	0
PA2968	1	0	0	0	0	0	0
PA3031.1	1	0	0	0	0	0	0
PA3051	1	0	0	0	0	0	0
PA3094.1	1	0	0	0	0	0	0
PA3094.2	1	0	0	0	0	0	0
PA3094.3	1	0	0	0	0	0	0
PA3133.1	1	0	0	0	0	0	0
PA3133.2	1	0	0	0	0	0	0
PA3133.3	1	0	0	0	0	0	0
PA3133.4	1	0	0	0	0	0	0
PA3140	1	0	0	0	0	0	0
PA3209	1	0	0	0	0	0	0
PA3231	1	0	0	0	0	0	0
PA3262.1	1	0	0	0	0	0	0
PA3262.2	1	0	0	0	0	0	0
PA3266	1	0	0	0	0	0	0
PA3278	1	0	0	0	0	0	0
PA3281	1	0	0	0	0	0	0
PA3304.1	1	0	0	0	0	0	0
PA3305.1	1	0	0	0	0	0	0
PA3326	1	0	0	0	0	0	0
PA3338	1	0	0	0	0	0	0
PA3351	1	0	0	0	0	0	0
PA3354	1	0	0	0	0	0	0
PA3366.1	1	0	0	0	0	0	0
PA3368.1	1	0	0	0	0	0	0
PA3380	1	0	0	0	0	0	0
PA3389	1	0	0	0	0	0	0
PA3430	1	0	0	0	0	0	0
PA3434	1	0	0	0	0	0	0
PA3496	1	0	0	0	0	0	0
PA3505	1	0	0	0	0	0	0
PA3572	1	0	0	0	0	0	0
PA3577	1	0	0	0	0	0	0
PA3582	1	0	0	0	0	0	0
PA3612	1	0	0	0	0	0	0
PA3616	1	0	0	0	0	0	0
PA3621.1	1	0	0	0	0	0	0
PA3649	1	0	0	0	0	0	0
PA3688	1	0	0	0	0	0	0
PA3693	1	0	0	0	0	0	0
PA3788	1	0	0	0	0	0	0
PA3793	1	0	0	0	0	0	0
PA3808	1	0	0	0	0	0	0
PA3815	1	0	0	0	0	0	0
PA3824.1	1	0	0	0	0	0	0
PA3842	1	0	0	0	0	0	0
PA3843	1	0	0	0	0	0	0
PA3865.1	1	0	0	0	0	0	0
PA3881	1	0	0	0	0	0	0
PA3944	1	0	0	0	0	0	0
PA3979	1	0	0	0	0	0	0
PA4028	1	0	0	0	0	0	0
PA4098	1	0	0	0	0	0	0
PA4119	1	0	0	0	0	0	0
PA4141	1	0	0	0	0	0	0
PA4146	1	0	0	0	0	0	0
PA4213	1	0	0	0	0	0	0
PA4216	1	0	0	0	0	0	0
PA4230	1	0	0	0	0	0	0
PA4232	1	0	0	0	0	0	0
PA4270.1	1	0	0	0	0	0	0
PA4272.1	1	0	0	0	0	0	0
PA4276.1	1	0	0	0	0	0	0
PA4277	1	0	0	0	0	0	0
PA4277.1	1	0	0	0	0	0	0
PA4277.2	1	0	0	0	0	0	0
PA4277.3	1	0	0	0	0	0	0
PA4280.1	1	0	0	0	0	0	0
PA4280.2	1	0	0	0	0	0	0
PA4280.3	1	0	0	0	0	0	0
PA4280.4	1	0	0	0	0	0	0
PA4389	1	0	0	0	0	0	0
PA4406.1	1	0	0	0	0	0	0
PA4451.1	1	0	0	0	0	0	0
PA4524.1	1	0	0	0	0	0	0
PA4534	1	0	0	0	0	0	0
PA4541.1	1	0	0	0	0	0	0
PA4541.2	1	0	0	0	0	0	0
PA4541.3	1	0	0	0	0	0	0
PA4577	1	0	0	0	0	0	0
PA4581.1	1	0	0	0	0	0	0
PA4610	1	0	0	0	0	0	0
PA4611	1	0	0	0	0	0	0
PA4615	1	0	0	0	0	0	0
PA4629	1	0	0	0	0	0	0
PA4637	1	0	0	0	0	0	0
PA4642	1	0	0	0	0	0	0
PA4669.1	1	0	0	0	0	0	0
PA4673.1	1	0	0	0	0	0	0
PA4690.1	1	0	0	0	0	0	0
PA4690.2	1	0	0	0	0	0	0
PA4690.3	1	0	0	0	0	0	0
PA4690.4	1	0	0	0	0	0	0
PA4690.5	1	0	0	0	0	0	0
PA4703	1	0	0	0	0	0	0
PA4704.1	1	0	0	0	0	0	0
PA4704.2	1	0	0	0	0	0	0
PA4724.1	1	0	0	0	0	0	0
PA4726.1	1	0	0	0	0	0	0
PA4726.11	1	0	0	0	0	0	0
PA4746.1	1	0	0	0	0	0	0
PA4746.2	1	0	0	0	0	0	0
PA4758.1	1	0	0	0	0	0	0
PA4768	1	0	0	0	0	0	0
PA4773	1	0	0	0	0	0	0
PA4776	1	0	0	0	0	0	0
PA4802.1	1	0	0	0	0	0	0
PA4815	1	0	0	0	0	0	0
PA4823	1	0	0	0	0	0	0
PA4867	1	0	0	0	0	0	0
PA4892	1	0	0	0	0	0	0
PA4933	1	0	0	0	0	0	0
PA4937.1	1	0	0	0	0	0	0
PA4937.2	1	0	0	0	0	0	0
PA5004	1	0	0	0	0	0	0
PA5007	1	0	0	0	0	0	0
PA5028	1	0	0	0	0	0	0
PA5049	1	0	0	0	0	0	0
PA5055	1	0	0	0	0	0	0
PA5083	1	0	0	0	0	0	0
PA5125.1	1	0	0	0	0	0	0
PA5148	1	0	0	0	0	0	0
PA5149.1	1	0	0	0	0	0	0
PA5160.1	1	0	0	0	0	0	0
PA5181.1	1	0	0	0	0	0	0
PA5182	1	0	0	0	0	0	0
PA5183.1	1	0	0	0	0	0	0
PA5222	1	0	0	0	0	0	0
PA5227.1	1	0	0	0	0	0	0
PA5228	1	0	0	0	0	0	0
PA5229	1	0	0	0	0	0	0
PA5267	1	0	0	0	0	0	0
PA5316.1	1	0	0	0	0	0	0
PA5332	1	0	0	0	0	0	0
PA5341	1	0	0	0	0	0	0
PA5344	1	0	0	0	0	0	0
PA5369.1	1	0	0	0	0	0	0
PA5369.2	1	0	0	0	0	0	0
PA5369.3	1	0	0	0	0	0	0
PA5369.4	1	0	0	0	0	0	0
PA5369.5	1	0	0	0	0	0	0
PA5420	1	0	0	0	0	0	0
PA5432	1	0	0	0	0	0	0
PA5462	1	0	0	0	0	0	0
PA5471.1	1	0	0	0	0	0	0
PA5532	1	0	0	0	0	0	0
PA5461	0	0	0	0	0	0	0
PA2387	0	0	0	0	0	0	0
PA2367	0	0	0	0	0	0	0
PA3935	0	0	0	0	0	0	0
PA5400	0	0	0	0	0	0	0
PA2854	0	1	0	0	0	1	0
PA2853	0	1	0	0	0	1	0
PA5012	0	1	1	0	0	0	0
PA0678	0	0	1	0	0	0	1
PA1969	0	0	1	0	0	0	1
PA4093	0	0	1	0	0	0	1
PA4268	0	0	1	0	0	0	1
PA5198	1	0	0	0	0	0	1
PA5003	1	0	0	0	0	0	1
PA4952	1	0	0	0	0	0	1
PA4743	1	0	0	0	0	0	1
PA4726.2	1	0	0	0	0	0	1
PA4723	1	0	0	0	0	0	1
PA4493	1	0	0	0	0	0	1
PA4421.1	1	0	0	0	0	0	1
PA4261	1	0	0	0	0	0	1
PA3111	1	0	0	0	0	0	1
PA2971	1	0	0	0	0	0	1
PA2461	1	0	0	0	0	0	1
PA2453	1	0	0	0	0	0	1
PA2245	1	0	0	0	0	0	1
PA2186	1	0	0	0	0	0	1
PA2107	1	0	0	0	0	0	1
PA1847	1	0	0	0	0	0	1
PA1552.1	1	0	0	0	0	0	1
PA1548	1	0	0	0	0	0	1
PA1151	1	0	0	0	0	0	1
PA3142	1	0	0	0	0	0	1
PA0442	1	0	0	1	0	0	0
PA0092	0	0	0	0	0	1	1
PA4053	0	0	0	0	0	1	1
PA0050	1	0	0	0	0	0	0
PA0128	1	0	0	0	0	0	0
PA0505	1	0	0	0	0	0	0
PA0517	1	0	0	0	0	0	0
PA0526	1	0	0	0	0	0	0
PA0631	1	0	0	0	0	0	0
PA0637	1	0	0	0	0	0	0
PA0818	1	0	0	0	0	0	0
PA0909	1	0	0	0	0	0	0
PA1075	1	0	0	0	0	0	0
PA1203	1	0	0	0	0	0	0
PA1213	1	0	0	0	0	0	0
PA1219	1	0	0	0	0	0	0
PA1298	1	0	0	0	0	0	0
PA1333	1	0	0	0	0	0	0
PA1357	1	0	0	0	0	0	0
PA1394	1	0	0	0	0	0	0
PA1456	1	0	0	0	0	0	0
PA1520	1	0	0	0	0	0	0
PA1574	1	0	0	0	0	0	0
PA1618	1	0	0	0	0	0	0
PA1619	1	0	0	0	0	0	0
PA1620	1	0	0	0	0	0	0
PA1645	1	0	0	0	0	0	0
PA1696	1	0	0	0	0	0	0
PA1720	1	0	0	0	0	0	0
PA1729	1	0	0	0	0	0	0
PA1747	1	0	0	0	0	0	0
PA1879	1	0	0	0	0	0	0
PA1884	1	0	0	0	0	0	0
PA1924	1	0	0	0	0	0	0
PA1931	1	0	0	0	0	0	0
PA1966	1	0	0	0	0	0	0
PA1981	1	0	0	0	0	0	0
PA2030	1	0	0	0	0	0	0
PA2048	1	0	0	0	0	0	0
PA2056	1	0	0	0	0	0	0
PA2094	1	0	0	0	0	0	0
PA2143	1	0	0	0	0	0	0
PA2149	1	0	0	0	0	0	0
PA2166	1	0	0	0	0	0	0
PA2169	1	0	0	0	0	0	0
PA2271	1	0	0	0	0	0	0
PA2273	1	0	0	0	0	0	0
PA2279	1	0	0	0	0	0	0
PA2284	1	0	0	0	0	0	0
PA2288	1	0	0	0	0	0	0
PA2311	1	0	0	0	0	0	0
PA2315	1	0	0	0	0	0	0
PA2324	1	0	0	0	0	0	0
PA2329	1	0	0	0	0	0	0
PA2341	1	0	0	0	0	0	0
PA2376	1	0	0	0	0	0	0
PA2468	1	0	0	0	0	0	0
PA2537	1	0	0	0	0	0	0
PA2565	1	0	0	0	0	0	0
PA2577	1	0	0	0	0	0	0
PA2617	1	0	0	0	0	0	0
PA2619	1	0	0	0	0	0	0
PA2655	1	0	0	0	0	0	0
PA2666	1	0	0	0	0	0	0
PA2703	1	0	0	0	0	0	0
PA2753	1	0	0	0	0	0	0
PA2855	1	0	0	0	0	0	0
PA2978	1	0	0	0	0	0	0
PA3371	1	0	0	0	0	0	0
PA5408	1	0	0	0	0	0	0
PA5407	1	0	0	0	0	0	0
PA5126	1	0	0	0	0	0	0
PA4940	1	0	0	0	0	0	0
PA4826	1	0	0	0	0	0	0
PA4662	1	0	0	0	0	0	0
PA4558	1	0	0	0	0	0	0
PA4537	1	0	0	0	0	0	0
PA4485	1	0	0	0	0	0	0
PA4452	1	0	0	0	0	0	0
PA4377	1	0	0	0	0	0	0
PA4357	1	0	0	0	0	0	0
PA4090	1	0	0	0	0	0	0
PA4077	1	0	0	0	0	0	0
PA3996	1	0	0	0	0	0	0
PA3883	1	0	0	0	0	0	0
PA3853	1	0	0	0	0	0	0
PA3847	1	0	0	0	0	0	0
PA3786	1	0	0	0	0	0	0
PA3668	1	0	0	0	0	0	0
PA3520	1	0	0	0	0	0	0
PA3490	1	0	0	0	0	0	0
PA3441	1	0	0	0	0	0	0
PA0036	0	1	0	1	0	0	0
PA0335	0	1	0	1	0	0	0
PA0380	0	1	0	1	0	0	0
PA0945	0	1	0	1	0	0	0
PA5426	0	1	0	1	0	0	0
PA5263	0	1	0	1	0	0	0
PA5143	0	1	0	1	0	0	0
PA4694	0	1	0	1	0	0	0
PA3975	0	1	0	1	0	0	0
PA3525	0	1	0	1	0	0	0
PA3113	0	1	0	1	0	0	0
PA0005	0	0	0	0	1	0	1
PA0073	0	0	0	0	1	0	1
PA0502	0	0	0	0	1	0	1
PA0595	0	0	0	0	1	0	1
PA0966	0	0	0	0	1	0	1
PA0967	0	0	0	0	1	0	1
PA1480	0	0	0	0	1	0	1
PA1481	0	0	0	0	1	0	1
PA5565	0	0	0	0	1	0	1
PA5365	0	0	0	0	1	0	1
PA5322	0	0	0	0	1	0	1
PA5070	0	0	0	0	1	0	1
PA5015	0	0	0	0	1	0	1
PA4945	0	0	0	0	1	0	1
PA4916	0	0	0	0	1	0	1
PA4726	0	0	0	0	1	0	1
PA4640	0	0	0	0	1	0	1
PA4600	0	0	0	0	1	0	1
PA4454	0	0	0	0	1	0	1
PA4398	0	0	0	0	1	0	1
PA4394	0	0	0	0	1	0	1
PA4314	0	0	0	0	1	0	1
PA4285	0	0	0	0	1	0	1
PA4284	0	0	0	0	1	0	1
PA4280	0	0	0	0	1	0	1
PA4223	0	0	0	0	1	0	1
PA4222	0	0	0	0	1	0	1
PA3818	0	0	0	0	1	0	1
PA3746	0	0	0	0	1	0	1
PA3686	0	0	0	0	1	0	1
PA3574	0	0	0	0	1	0	1
PA3263	0	0	0	0	1	0	1
PA3243	0	0	0	0	1	0	1
PA3201	0	0	0	0	1	0	1
PA3194	0	0	0	0	1	0	1
PA2852	0	0	0	0	1	0	1
PA2239	0	0	0	0	1	0	1
PA2034	0	0	0	0	1	0	1
PA1801	0	0	0	0	1	0	1
PA1685	0	0	0	0	1	0	1
PA5570	1	0	0	0	0	1	0
PA4853	1	1	0	0	0	1	0
PA4568	1	0	0	0	0	1	1
PA4674	1	0	0	0	0	1	1
PA4249	1	0	1	0	0	0	1
PA4031	0	1	1	0	0	0	1
PA2961	0	0	0	0	1	1	1
PA5069	1	0	0	0	0	0	1
PA5068	1	0	0	0	0	0	1
PA4563	1	0	0	0	0	0	1
PA4419	1	0	0	0	0	0	1
PA4259	1	0	0	0	0	0	1
PA4255	1	0	0	0	0	0	1
PA4252	1	0	0	0	0	0	1
PA3812	1	0	0	0	0	0	1
PA3656	1	0	0	0	0	0	1
PA3634	1	0	0	0	0	0	1
PA3528	1	0	0	0	0	0	1
PA2966	1	0	0	0	0	0	1
PA2947	1	0	0	0	0	0	1
PA2742	1	0	0	0	0	0	1
PA1721	1	0	0	0	0	0	1
PA1571	1	0	0	0	0	0	1
PA1482	1	0	0	0	0	0	1
PA0579	1	0	0	1	0	1	0
PA1664	1	0	0	1	0	1	0
PA2139	1	0	0	1	0	1	0
PA0362	0	1	0	1	0	1	0
PA0389	0	1	0	1	0	1	0
PA2190	0	1	0	1	0	1	0
PA2506	0	1	0	1	0	1	0
PA5066	0	1	0	1	0	1	0
PA4973	0	1	0	1	0	1	0
PA4947	0	1	0	1	0	1	0
PA0944	0	1	0	1	0	1	0
PA5071	1	0	0	0	1	0	0
PA5131	0	1	0	0	1	0	1
PA4730	0	1	0	0	1	0	1
PA0500	0	1	0	0	1	0	1
PA0501	0	1	0	0	1	0	1
PA0552	0	1	0	0	1	0	1
PA1614	0	1	0	0	1	0	1
PA3001	0	1	0	0	1	0	1
PA3635	0	1	0	0	1	0	1
PA5277	0	1	0	1	0	0	1
PA5204	0	1	0	1	0	0	1
PA5141	0	1	0	1	0	0	1
PA5140	0	1	0	1	0	0	1
PA4960	0	1	0	1	0	0	1
PA4855	0	1	0	1	0	0	1
PA4695	0	1	0	1	0	0	1
PA4524	0	1	0	1	0	0	1
PA4449	0	1	0	1	0	0	1
PA4447	0	1	0	1	0	0	1
PA0035	0	1	0	1	0	0	1
PA0353	0	1	0	1	0	0	1
PA0373	0	1	0	1	0	0	1
PA0390	0	1	0	1	0	0	1
PA0393	0	1	0	1	0	0	1
PA0430	0	1	0	1	0	0	1
PA0609	0	1	0	1	0	0	1
PA0651	0	1	0	1	0	0	1
PA3107	0	1	0	1	0	0	1
PA3108	0	1	0	1	0	0	1
PA3118	0	1	0	1	0	0	1
PA3120	0	1	0	1	0	0	1
PA3121	0	1	0	1	0	0	1
PA3139	0	1	0	1	0	0	1
PA3480	0	1	0	1	0	0	1
PA4007	0	1	0	1	0	0	1
PA5289	0	0	0	1	0	1	1
PA5567	1	0	0	0	1	0	1
PA5562	1	0	0	0	1	0	1
PA5338	1	0	0	0	1	0	1
PA5016	1	0	0	0	1	0	1
PA0407	1	0	0	0	1	0	1
PA0965	1	0	0	0	1	0	1
PA1057	1	0	0	0	1	0	1
PA1476	1	0	0	0	1	0	1
PA1704	1	0	0	0	1	0	1
PA1802	1	0	0	0	1	0	1
PA1803	1	0	0	0	1	0	1
PA2236	1	0	0	0	1	0	1
PA2241	1	0	0	0	1	0	1
PA2965	1	0	0	0	1	0	1
PA2991	1	0	0	0	1	0	1
PA3743	1	0	0	0	1	0	1
PA4409	1	0	0	0	1	0	1
PA5568	0	0	1	0	1	0	1
PA5554	0	0	1	0	1	0	1
PA5237	0	0	1	0	1	0	1
PA5221	0	0	1	0	1	0	1
PA5051	0	0	1	0	1	0	1
PA5011	0	0	1	0	1	0	1
PA4920	0	0	1	0	1	0	1
PA4670	0	0	1	0	1	0	1
PA4569	0	0	1	0	1	0	1
PA4483	0	0	1	0	1	0	1
PA4450	0	0	1	0	1	0	1
PA0341	0	0	1	0	1	0	1
PA0376	0	0	1	0	1	0	1
PA0577	0	0	1	0	1	0	1
PA0773	0	0	1	0	1	0	1
PA0969	0	0	1	0	1	0	1
PA1528	0	0	1	0	1	0	1
PA1776	0	0	1	0	1	0	1
PA1787	0	0	1	0	1	0	1
PA2743	0	0	1	0	1	0	1
PA2744	0	0	1	0	1	0	1
PA1162	0	0	1	0	1	0	1
PA3011	0	0	1	0	1	0	1
PA3088	0	0	1	0	1	0	1
PA3627	0	0	1	0	1	0	1
PA3655	0	0	1	0	1	0	1
PA3810	0	0	1	0	1	0	1
PA3821	0	0	1	0	1	0	1
PA3977	0	0	1	0	1	0	1
PA3987	0	0	1	0	1	0	1
PA4243	0	0	1	0	1	0	1
PA4246	0	0	1	0	1	0	1
PA4263	0	0	1	0	1	0	1
PA4414	0	0	1	0	1	0	1
PA4418	0	0	1	0	1	0	1
PA4439	0	0	1	0	1	0	1
PA4480	0	0	1	1	0	1	1
PA4262	0	1	1	0	1	0	1
PA4068	0	0	1	0	1	0	1
PA4267	0	0	1	0	1	0	1
PA3745	1	0	0	1	0	1	0
PA4047	1	0	0	1	0	1	0
PA4242	1	0	0	1	0	1	0
PA3621	0	0	0	1	0	1	1
PA3482	0	0	0	1	1	1	1
PA4934	1	1	0	1	0	0	1
PA3736	1	1	0	1	0	0	1
PA3735	1	1	0	1	0	0	1
PA4944	1	1	0	0	0	1	0
PA2970	1	1	0	0	0	1	1
PA3742	1	1	0	0	0	1	1
PA1609	1	0	1	1	0	0	1
PA4988	1	0	1	0	0	0	1
PA4274	1	0	1	0	0	0	1
PA4241	1	0	1	0	0	0	1
PA3168	1	0	1	0	0	0	1
PA1581	1	0	1	0	0	0	1
PA5240	1	0	0	1	0	0	1
PA4386	1	0	0	1	0	0	1
PA4254	1	0	0	1	0	0	1
PA1165	1	0	0	0	1	0	1
PA1477	1	0	0	0	1	0	1
PA2491	1	0	0	0	1	0	1
PA3807	1	0	0	0	1	0	1
PA4247	1	0	0	0	1	0	1
PA4258	1	0	0	0	1	0	1
PA4666	1	0	0	0	1	0	1
PA1049	1	1	0	1	0	0	0
PA0973	1	0	0	0	1	1	1
PA0768	0	0	1	0	1	1	1
PA4266	0	0	1	0	1	1	1
PA0503	1	1	0	0	1	0	1
PA5315	1	1	0	1	0	1	0
PA4605	1	1	0	1	0	1	0
PA3990	1	1	0	1	0	1	0
PA3584	1	1	0	1	0	1	0
PA3049	1	1	0	1	0	1	0
PA2797	1	1	0	1	0	1	0
PA1985	1	1	0	1	0	1	0
PA1369	1	1	0	1	0	1	0
PA0874	1	1	0	1	0	1	0
PA0420	0	1	0	0	1	1	1
PA0504	0	1	0	0	1	1	1
PA5316	1	0	0	0	0	1	1
PA4567	1	0	0	0	0	1	1
PA4482	1	0	0	0	0	1	1
PA4264	1	0	0	0	0	1	1
PA4245	1	0	0	0	0	1	1
PA3820	1	0	0	0	0	1	1
PA1564	1	0	0	0	0	1	1
PA0401	0	1	0	1	1	0	1
PA0402	0	1	0	1	1	0	1
PA1013	0	1	0	1	1	0	1
PA1580	0	1	0	1	1	0	1
PA2851	0	1	0	1	1	0	1
PA3527	0	1	0	1	1	0	1
PA3050	0	1	0	1	1	0	1
PA3763	0	1	0	1	1	0	1
PA4462	0	1	0	1	1	0	1
PA4663	0	1	0	1	1	0	1
PA4696	0	1	0	1	1	0	1
PA4756	0	1	0	1	1	0	1
PA4758	0	1	0	1	1	0	1
PA4854	0	1	0	1	1	0	1
PA5038	0	1	0	1	1	0	1
PA5425	0	1	0	1	1	0	1
PA5557	0	0	1	1	1	0	1
PA5552	0	0	1	1	1	0	1
PA5009	0	0	1	1	1	0	1
PA4432	0	0	1	1	1	0	1
PA3802	0	0	1	1	1	0	1
PA0381	0	1	0	1	0	1	1
PA0662	0	1	0	1	0	1	1
PA0763	0	1	0	1	0	1	1
PA0977	0	1	0	1	0	1	1
PA1004	0	1	0	1	0	1	1
PA5331	0	1	0	1	0	1	1
PA5323	0	1	0	1	0	1	1
PA5288	0	1	0	1	0	1	1
PA4939	0	1	0	1	0	1	1
PA4448	0	1	0	1	0	1	1
PA4042	0	1	0	1	0	1	1
PA3976	0	1	0	1	0	1	1
PA3537	0	1	0	1	0	1	1
PA3451	0	1	0	1	0	1	1
PA3166	0	1	0	1	0	1	1
PA0650	0	1	0	1	0	1	1
PA5559	1	1	0	0	0	0	1
PA4250	1	1	0	0	0	0	1
PA2606	1	1	0	0	0	0	1
PA4056	1	1	0	0	0	0	1
PA0125	1	0	0	1	0	1	1
PA0826.1	1	0	0	1	0	1	1
PA1718	1	0	0	1	0	1	1
PA3822	1	0	0	1	0	1	1
PA0002	1	0	1	0	0	0	1
PA0004	1	0	1	0	0	0	1
PA0006	1	0	1	0	0	0	1
PA0123	1	0	1	0	0	0	1
PA0548	1	0	1	0	0	0	1
PA0594	1	0	1	0	0	0	1
PA0903	1	0	1	0	0	0	1
PA0904	1	0	1	0	0	0	1
PA0963	1	0	1	0	0	0	1
PA1532	1	0	1	0	0	0	1
PA2156	1	0	1	0	0	0	1
PA2739	1	0	1	0	0	0	1
PA2951	1	0	1	0	0	0	1
PA2953	1	0	1	0	0	0	1
PA3158	1	0	1	0	0	0	1
PA3397	1	0	1	0	0	0	1
PA3636	1	0	1	0	0	0	1
PA3701	1	0	1	0	0	0	1
PA3721	1	0	1	0	0	0	1
PA3769	1	0	1	0	0	0	1
PA3814	1	0	1	0	0	0	1
PA4002	1	0	1	0	0	0	1
PA4003	1	0	1	0	0	0	1
PA4238	1	0	1	0	0	0	1
PA3828	1	0	1	0	0	0	1
PA5560	1	0	1	0	0	0	1
PA5558	1	0	1	0	0	0	1
PA5555	1	0	1	0	0	0	1
PA5278	1	0	1	0	0	0	1
PA5239	1	0	1	0	0	0	1
PA4938	1	0	1	0	0	0	1
PA4931	1	0	1	0	0	0	1
PA4761	1	0	1	0	0	0	1
PA4749	1	0	1	0	0	0	1
PA4728	1	0	1	0	0	0	1
PA4685	1	0	1	0	0	0	1
PA4406	1	0	1	0	0	0	1
PA4276	1	0	1	0	0	0	1
PA4269	1	0	1	0	0	0	1
PA4260	1	0	1	0	0	0	1
PA4253	1	1	0	0	1	0	1
PA3988	1	1	0	0	1	0	1
PA3809	1	1	0	0	1	0	1
PA3647	1	1	0	0	1	0	1
PA4559	1	1	1	0	0	0	1
PA4561	0	1	1	1	0	1	1
PA4747	1	1	0	0	1	1	1
PA5223	0	1	1	0	1	1	1
PA3481	0	1	1	0	1	1	1
PA3155	1	0	1	0	1	1	1
PA3156	1	0	1	0	1	1	1
PA4740	1	0	1	0	1	1	1
PA4420	1	0	1	0	1	1	1
PA5336	1	1	1	0	1	0	1
PA4764	1	1	1	0	1	0	1
PA4748	1	1	1	0	1	0	1
PA4459	1	1	1	0	1	0	1
PA4407	1	1	1	0	1	0	1
PA4385	1	1	1	0	1	0	1
PA4272	1	1	1	0	1	0	1
PA4239	1	1	1	0	1	0	1
PA2980	1	1	0	0	0	1	1
PA2608	1	0	0	0	1	1	1
PA1589	0	0	1	1	1	1	1
PA5161	0	0	1	1	1	1	1
PA5162	0	0	1	1	1	1	1
PA5164	0	0	1	1	1	1	1
PA0905	1	1	0	1	0	1	1
PA1054	1	1	0	1	0	1	1
PA1058	1	1	0	1	0	1	1
PA5067	1	1	0	1	0	1	1
PA4817	1	1	0	1	0	1	1
PA4451	1	1	0	1	0	1	1
PA2193	1	1	0	1	0	1	1
PA0661	1	0	0	1	0	1	1
PA2607	1	0	0	1	0	1	1
PA5050	1	0	0	1	0	1	1
PA0612	1	1	0	1	0	1	0
PA1699	1	1	0	1	0	1	0
PA5276	1	1	0	1	0	1	0
PA0001	1	0	1	0	1	0	1
PA0008	1	0	1	0	1	0	1
PA0009	1	0	1	0	1	0	1
PA0024	1	0	1	0	1	0	1
PA0330	1	0	1	0	1	0	1
PA0342	1	0	1	0	1	0	1
PA0350	1	0	1	0	1	0	1
PA0363	1	0	1	0	1	0	1
PA0404	1	0	1	0	1	0	1
PA0555	1	0	1	0	1	0	1
PA0576	1	0	1	0	1	0	1
PA0580	1	0	1	0	1	0	1
PA0655	1	0	1	0	1	0	1
PA0759	1	0	1	0	1	0	1
PA0771	1	0	1	0	1	0	1
PA0947	1	0	1	0	1	0	1
PA0956	1	0	1	0	1	0	1
PA0970	1	0	1	0	1	0	1
PA0972	1	0	1	0	1	0	1
PA1010	1	0	1	0	1	0	1
PA1155	1	0	1	0	1	0	1
PA1156	1	0	1	0	1	0	1
PA1529	1	0	1	0	1	0	1
PA1582	1	0	1	0	1	0	1
PA1583	1	0	1	0	1	0	1
PA1584	1	0	1	0	1	0	1
PA1585	1	0	1	0	1	0	1
PA1586	1	0	1	0	1	0	1
PA1792	1	0	1	0	1	0	1
PA1794	1	0	1	0	1	0	1
PA1795	1	0	1	0	1	0	1
PA1815	1	0	1	0	1	0	1
PA2605	1	0	1	0	1	0	1
PA2612	1	0	1	0	1	0	1
PA2614	1	0	1	0	1	0	1
PA2626	1	0	1	0	1	0	1
PA2629	1	0	1	0	1	0	1
PA2740	1	0	1	0	1	0	1
PA2741	1	0	1	0	1	0	1
PA2952	1	0	1	0	1	0	1
PA2962	1	0	1	0	1	0	1
PA2967	1	0	1	0	1	0	1
PA2977	1	0	1	0	1	0	1
PA2979	1	0	1	0	1	0	1
PA2981	1	0	1	0	1	0	1
PA3112	1	0	1	0	1	0	1
PA3117	1	0	1	0	1	0	1
PA3134	1	0	1	0	1	0	1
PA3638	1	0	1	0	1	0	1
PA3639	1	0	1	0	1	0	1
PA3640	1	0	1	0	1	0	1
PA3643	1	0	1	0	1	0	1
PA3644	1	0	1	0	1	0	1
PA3648	1	0	1	0	1	0	1
PA3650	1	0	1	0	1	0	1
PA3651	1	0	1	0	1	0	1
PA3652	1	0	1	0	1	0	1
PA3653	1	0	1	0	1	0	1
PA3654	1	0	1	0	1	0	1
PA3666	1	0	1	0	1	0	1
PA3685	1	0	1	0	1	0	1
PA3770	1	0	1	0	1	0	1
PA3799	1	0	1	0	1	0	1
PA3811	1	0	1	0	1	0	1
PA3813	1	0	1	0	1	0	1
PA3827	1	0	1	0	1	0	1
PA3834	1	0	1	0	1	0	1
PA3982	1	0	1	0	1	0	1
PA3984	1	0	1	0	1	0	1
PA3989	1	0	1	0	1	0	1
PA3997	1	0	1	0	1	0	1
PA4044	1	0	1	0	1	0	1
PA4051	1	0	1	0	1	0	1
PA4237	1	0	1	0	1	0	1
PA4240	1	0	1	0	1	0	1
PA4244	1	0	1	0	1	0	1
PA4248	1	0	1	0	1	0	1
PA4256	1	0	1	0	1	0	1
PA4257	1	0	1	0	1	0	1
PA4270	1	0	1	0	1	0	1
PA4271	1	0	1	0	1	0	1
PA4273	1	0	1	0	1	0	1
PA4366	1	0	1	0	1	0	1
PA4403	1	0	1	0	1	0	1
PA4408	1	0	1	0	1	0	1
PA4411	1	0	1	0	1	0	1
PA4412	1	0	1	0	1	0	1
PA4413	1	0	1	0	1	0	1
PA4415	1	0	1	0	1	0	1
PA4416	1	0	1	0	1	0	1
PA4433	1	0	1	0	1	0	1
PA4425	1	0	1	0	1	0	1
PA4481	1	0	1	0	1	0	1
PA4560	1	0	1	0	1	0	1
PA4562	1	0	1	0	1	0	1
PA4602	1	0	1	0	1	0	1
PA4636	1	0	1	0	1	0	1
PA4655	1	0	1	0	1	0	1
PA4665	1	0	1	0	1	0	1
PA4668	1	0	1	0	1	0	1
PA4669	1	0	1	0	1	0	1
PA4679	1	0	1	0	1	0	1
PA4750	1	0	1	0	1	0	1
PA4759	1	0	1	0	1	0	1
PA4744	1	0	1	0	1	0	1
PA4847	1	0	1	0	1	0	1
PA4848	1	0	1	0	1	0	1
PA4935	1	0	1	0	1	0	1
PA4957	1	0	1	0	1	0	1
PA4964	1	0	1	0	1	0	1
PA4967	1	0	1	0	1	0	1
PA4991	1	0	1	0	1	0	1
PA4992	1	0	1	0	1	0	1
PA4996	1	0	1	0	1	0	1
PA4997	1	0	1	0	1	0	1
PA4998	1	0	1	0	1	0	1
PA5006	1	0	1	0	1	0	1
PA5010	1	0	1	0	1	0	1
PA5034	1	0	1	0	1	0	1
PA5065	1	0	1	0	1	0	1
PA5110	1	0	1	0	1	0	1
PA5119	1	0	1	0	1	0	1
PA5260	1	0	1	0	1	0	1
PA5556	1	0	1	0	1	0	1
PA3171	1	0	1	0	1	0	1
PA5561	0	1	0	1	1	1	1
PA4961	0	1	0	1	1	1	1
PA4760	0	1	0	1	1	1	1
PA4729	0	1	0	1	1	1	1
PA5531	1	0	0	1	1	1	1
PA5000	1	0	0	1	1	1	1
PA3152	1	0	0	1	1	1	1
PA3146	1	0	0	1	1	1	1
PA0025	1	1	0	1	1	0	1
PA0432	1	1	0	1	1	0	1
PA2876	1	1	0	1	1	0	1
PA4846	1	1	0	1	1	0	1
PA5358	1	0	1	1	1	0	1
PA5243	1	0	1	1	1	0	1
PA5008	1	0	1	1	1	0	1
PA4275	1	0	1	1	1	0	1
PA3646	1	0	1	1	1	0	1
PA1681	1	0	1	1	1	0	1
PA1587	1	0	1	1	1	0	1
PA0593	1	0	1	1	1	0	1
PA0551	1	0	1	1	1	0	1
PA5553	1	1	0	1	1	1	1
PA5052	1	1	0	1	1	1	1
PA0770	1	1	0	1	1	1	1
PA1055	1	1	0	1	1	1	1
PA1766	1	1	0	1	1	1	1
PA4566	1	1	0	1	1	1	1
PA3244	1	1	0	1	1	1	1
PA4762	1	1	0	1	0	1	1
PA4741	1	1	0	1	0	1	1
PA1478	1	1	0	1	0	1	1
PA3998	1	1	0	1	0	1	1
PA3245	1	1	0	1	0	1	1
PA5549	1	1	1	0	1	0	1
PA5320	1	1	1	0	1	0	1
PA0022	1	1	1	0	1	0	1
PA4672	1	1	1	0	1	0	1
PA4557	1	1	1	0	1	0	1
PA4460	1	1	1	0	1	0	1
PA4417	1	1	1	0	1	0	1
PA2987	1	1	1	0	1	0	1
PA2988	1	1	1	0	1	0	1
PA3803	1	1	1	0	1	0	1
PA3700	1	1	1	0	1	0	1
PA5296	0	1	1	1	1	1	1
PA4767	0	1	1	1	1	1	1
PA1059	1	1	1	1	0	1	1
PA3167	1	1	1	1	1	0	1
PA5259	1	0	1	0	1	1	1
PA5063	1	0	1	0	1	1	1
PA2584	1	0	1	0	1	1	1
PA4484	1	0	1	0	1	1	1
PA4405	1	0	1	0	1	1	1
PA2986	1	0	1	0	1	1	1
PA4279	1	0	1	0	1	1	1
PA3637	1	0	1	0	1	1	1
PA5492	1	0	1	1	1	0	1
PA0607	1	0	1	1	1	0	1
PA0971	1	0	1	1	1	0	1
PA4746	1	0	1	1	1	0	1
PA1610	1	0	1	1	1	0	1
PA1796	1	0	1	1	1	0	1
PA1816	1	0	1	1	1	0	1
PA4251	1	0	1	1	1	0	1
PA4052	1	0	1	1	1	0	1
PA3744	1	0	1	1	1	0	1
PA3645	1	0	1	1	1	0	1
PA0665	1	0	1	1	0	1	1
PA4999	1	0	1	1	1	1	1
PA4751	1	0	1	1	1	1	1
PA4745	1	0	1	1	1	1	1
PA1375	1	0	1	1	1	1	1
PA1588	1	0	1	1	1	1	1
PA4457	1	0	1	1	1	1	1
PA4429	1	0	1	1	1	1	1
PA4333	1	0	1	1	1	1	1
PA2615	1	0	1	1	1	1	1
PA3141	1	0	1	1	1	1	1
PA3145	1	0	1	1	1	1	1
PA3147	1	0	1	1	1	1	1
PA3148	1	0	1	1	1	1	1
PA3149	1	0	1	1	1	1	1
PA3150	1	0	1	1	1	1	1
PA3151	1	0	1	1	1	1	1
PA3159	1	0	1	1	1	1	1
PA3162	1	0	1	1	1	1	1
PA4055	1	0	0	1	1	1	1
PA0018	1	1	1	0	1	1	1
PA0019	1	1	1	0	1	1	1
PA4765	1	1	1	0	1	1	1
PA4529	1	1	1	0	1	1	1
PA0582	1	0	1	1	1	1	1
PA5321	1	0	1	1	1	1	1
PA5163	1	0	1	1	1	1	1
PA2950	1	0	1	1	1	1	1
PA0611	1	1	1	1	1	1	1
PA1056	1	1	1	1	1	1	1
PA2024	1	1	1	1	1	1	1
PA2798	1	1	1	1	1	1	1
PA5569	1	1	1	1	1	1	1
PA5174	1	1	1	1	1	1	1
PA4752	1	1	1	1	1	1	1
PA4664	1	1	1	1	1	1	1
PA3153	1	1	1	1	1	1	1
PA3154	1	1	1	1	1	1	1
PA3703	1	1	1	1	1	1	1
PA4043	1	1	1	1	1	1	1
PA1475	1	1	1	1	0	1	1
PA5039	1	1	0	1	1	1	1
PA3163	1	1	0	1	1	1	1
PA0906	1	1	1	1	1	1	1
PA3767	1	1	1	1	1	1	1
PA4019	1	1	1	1	1	1	1
PA4479	1	1	1	1	1	1	1
PA4969	1	1	1	1	1	1	1
