# Supplementary material for: Reconciling high-throughput gene essentiality data with metabolic network reconstructions
Source: PLoS Comput Biol. 2019 Apr 11;15(4):e1006507. doi: 10.1371/journal.pcbi.1006507 (PMC6478342; doi:10.1371/journal.pcbi.1006507)
Supplement: S2 Dataset — Candidate essential genes lists for each PA14 transposon mutagenesis screen. Candidate essential genes are marked with a ‘1’, while non-essential genes are marked with a ‘0’. (XLS) [file pcbi.1006507.s002.xls]

## Sheet: Dataset_S2.csv
Dataset_S2. PA14 candidate essential genes for in vitro screens
Genes	PA14.LB.1544	PA14.LB.634	PA14.Sputum.510
PA14_00490	0	1	0
PA14_00960	0	1	0
PA14_01130	0	1	0
PA14_02830	0	1	0
PA14_03240	0	1	0
PA14_05290	0	1	0
PA14_06110	0	1	0
PA14_06390	0	1	0
PA14_09410	0	1	0
PA14_09440	0	1	0
PA14_11250	0	1	0
PA14_12020	0	1	0
PA14_12030	0	1	0
PA14_12400	0	1	0
PA14_14710	0	1	0
PA14_14850	0	1	0
PA14_14860	0	1	0
PA14_14900	0	1	0
PA14_15740	0	1	0
PA14_17930	0	1	0
PA14_18260	0	1	0
PA14_22020	0	1	0
PA14_22650	0	1	0
PA14_23080	0	1	0
PA14_23090	0	1	0
PA14_23210	0	1	0
PA14_23280	0	1	0
PA14_23310	0	1	0
PA14_24630	0	1	0
PA14_24850	0	1	0
PA14_25080	0	1	0
PA14_25090	0	1	0
PA14_25630	0	1	0
PA14_26300	0	1	0
PA14_26360	0	1	0
PA14_26610	0	1	0
PA14_26620	0	1	0
PA14_26690	0	1	0
PA14_27640	0	1	0
PA14_29930	0	1	0
PA14_31700	0	1	0
PA14_31900	0	1	0
PA14_32340	0	1	0
PA14_32360	0	1	0
PA14_32810	0	1	0
PA14_33010	0	1	0
PA14_33130	0	1	0
PA14_33530	0	1	0
PA14_33580	0	1	0
PA14_34150	0	1	0
PA14_34450	0	1	0
PA14_34490	0	1	0
PA14_34960	0	1	0
PA14_35550	0	1	0
PA14_35930	0	1	0
PA14_35980	0	1	0
PA14_36100	0	1	0
PA14_36880	0	1	0
PA14_36890	0	1	0
PA14_37310	0	1	0
PA14_37350	0	1	0
PA14_37370	0	1	0
PA14_37510	0	1	0
PA14_37530	0	1	0
PA14_37590	0	1	0
PA14_39090	0	1	0
PA14_40260	0	1	0
PA14_41240	0	1	0
PA14_42380	0	1	0
PA14_42450	0	1	0
PA14_42520	0	1	0
PA14_43070	0	1	0
PA14_43440	0	1	0
PA14_44370	0	1	0
PA14_44430	0	1	0
PA14_44620	0	1	0
PA14_44760	0	1	0
PA14_44890	0	1	0
PA14_45640	0	1	0
PA14_45760	0	1	0
PA14_45770	0	1	0
PA14_45790	0	1	0
PA14_47670	0	1	0
PA14_47730	0	1	0
PA14_47950	0	1	0
PA14_51630	0	1	0
PA14_52630	0	1	0
PA14_53800	0	1	0
PA14_54330	0	1	0
PA14_54370	0	1	0
PA14_54390	0	1	0
PA14_55520	0	1	0
PA14_57110	0	1	0
PA14_57320	0	1	0
PA14_57820	0	1	0
PA14_57900	0	1	0
PA14_57950	0	1	0
PA14_58600	0	1	0
PA14_59050	0	1	0
PA14_60960	0	1	0
PA14_62490	0	1	0
PA14_62560	0	1	0
PA14_62740	0	1	0
PA14_63300	0	1	0
PA14_64190	0	1	0
PA14_65280	0	1	0
PA14_66170	0	1	0
PA14_66600	0	1	0
PA14_68670	0	1	0
PA14_68680	0	1	0
PA14_69000	0	1	0
PA14_69060	0	1	0
PA14_69070	0	1	0
PA14_69090	0	1	0
PA14_69550	0	1	0
PA14_70680	0	1	0
PA14_70810	0	1	0
PA14_70850	0	1	0
PA14_71600	0	1	0
PA14_71620	0	1	0
PA14_72200	0	1	0
PA14_73320	0	1	0
PA14_03210	0	0	0
PA14_15580	0	0	0
PA14_18670	0	0	0
PA14_25150	0	0	0
PA14_30910	0	0	0
PA14_31220	0	0	0
PA14_31340	0	0	0
PA14_33570	0	0	0
PA14_36550	0	0	0
PA14_37150	0	0	0
PA14_37190	0	0	0
PA14_37660	0	0	0
PA14_40630	0	0	0
PA14_42870	0	0	0
PA14_43320	0	0	0
PA14_65410	0	0	0
PA14_00070	0	0	1
PA14_00120	0	0	1
PA14_05250	0	0	1
PA14_05300	0	0	1
PA14_05460	0	0	1
PA14_06500	0	0	1
PA14_06510	0	0	1
PA14_06540	0	0	1
PA14_06570	0	0	1
PA14_12180	0	0	1
PA14_14680	0	0	1
PA14_16040	0	0	1
PA14_19050	0	0	1
PA14_22050	0	0	1
PA14_29860	0	0	1
PA14_29880	0	0	1
PA14_29980	0	0	1
PA14_30880	0	0	1
PA14_33690	0	0	1
PA14_38350	0	0	1
PA14_38410	0	0	1
PA14_38470	0	0	1
PA14_41220	0	0	1
PA14_41730	0	0	1
PA14_42760	0	0	1
PA14_43640	0	0	1
PA14_44460	0	0	1
PA14_51240	0	0	1
PA14_51840	0	0	1
PA14_52570	0	0	1
PA14_56300	0	0	1
PA14_60230	0	0	1
PA14_62540	0	0	1
PA14_62580	0	0	1
PA14_62930	0	0	1
PA14_62970	0	0	1
PA14_64200	0	0	1
PA14_64220	0	0	1
PA14_64230	0	0	1
PA14_66100	0	0	1
PA14_66120	0	0	1
PA14_66160	0	0	1
PA14_66310	0	0	1
PA14_67810	0	0	1
PA14_70370	0	0	1
PA14_70570	0	0	1
PA14_72390	0	0	1
PA14_72450	0	0	1
PA14_72970	0	0	1
PA14_73370	0	0	1
PA14_00060	1	0	0
PA14_00110	1	0	0
PA14_00130	1	0	0
PA14_00140	1	0	0
PA14_00160	1	0	0
PA14_00410	1	0	0
PA14_00420	1	0	0
PA14_00520	1	0	0
PA14_00590	1	0	0
PA14_00670	1	0	0
PA14_00860	1	0	0
PA14_00875	1	0	0
PA14_00900	1	0	0
PA14_00925	1	0	0
PA14_00970	1	0	0
PA14_00990	1	0	0
PA14_01040	1	0	0
PA14_01190	1	0	0
PA14_01230	1	0	0
PA14_01360	1	0	0
PA14_01490	1	0	0
PA14_01520	1	0	0
PA14_01550	1	0	0
PA14_01670	1	0	0
PA14_01750	1	0	0
PA14_01890	1	0	0
PA14_01900	1	0	0
PA14_01930	1	0	0
PA14_01990	1	0	0
PA14_02100	1	0	0
PA14_02130	1	0	0
PA14_02180	1	0	0
PA14_02200	1	0	0
PA14_02270	1	0	0
PA14_02340	1	0	0
PA14_02390	1	0	0
PA14_02435	1	0	0
PA14_02510	1	0	0
PA14_02520	1	0	0
PA14_02560	1	0	0
PA14_02620	1	0	0
PA14_02630	1	0	0
PA14_02640	1	0	0
PA14_02650	1	0	0
PA14_02680	1	0	0
PA14_02690	1	0	0
PA14_02840	1	0	0
PA14_02870	1	0	0
PA14_02960	1	0	0
PA14_03020	1	0	0
PA14_03030	1	0	0
PA14_03120	1	0	0
PA14_03163	1	0	0
PA14_03166	1	0	0
PA14_03265	1	0	0
PA14_03285	1	0	0
PA14_03400	1	0	0
PA14_03410	1	0	0
PA14_03420	1	0	0
PA14_03470	1	0	0
PA14_03490	1	0	0
PA14_03510	1	0	0
PA14_03630	1	0	0
PA14_03710	1	0	0
PA14_03855	1	0	0
PA14_04060	1	0	0
PA14_04100	1	0	0
PA14_04590	1	0	0
PA14_04690	1	0	0
PA14_04750	1	0	0
PA14_04830	1	0	0
PA14_04850	1	0	0
PA14_04910	1	0	0
PA14_04940	1	0	0
PA14_05270	1	0	0
PA14_05430	1	0	0
PA14_05520	1	0	0
PA14_05970	1	0	0
PA14_06150	1	0	0
PA14_06170	1	0	0
PA14_06270	1	0	0
PA14_06350	1	0	0
PA14_06360	1	0	0
PA14_06530	1	0	0
PA14_06740	1	0	0
PA14_06800	1	0	0
PA14_06810	1	0	0
PA14_06875	1	0	0
PA14_06900	1	0	0
PA14_06920	1	0	0
PA14_06970	1	0	0
PA14_07030	1	0	0
PA14_07040	1	0	0
PA14_07355	1	0	0
PA14_07410	1	0	0
PA14_07420	1	0	0
PA14_07460	1	0	0
PA14_07470	1	0	0
PA14_07990	1	0	0
PA14_08140	1	0	0
PA14_08150	1	0	0
PA14_08160	1	0	0
PA14_08420	1	0	0
PA14_08620	1	0	0
PA14_08650	1	0	0
PA14_09195	1	0	0
PA14_09290	1	0	0
PA14_09380	1	0	0
PA14_09540	1	0	0
PA14_09710	1	0	0
PA14_09880	1	0	0
PA14_09890	1	0	0
PA14_09920	1	0	0
PA14_09950	1	0	0
PA14_10020	1	0	0
PA14_10070	1	0	0
PA14_10080	1	0	0
PA14_10130	1	0	0
PA14_10210	1	0	0
PA14_10230	1	0	0
PA14_10280	1	0	0
PA14_10380	1	0	0
PA14_10400	1	0	0
PA14_10410	1	0	0
PA14_10420	1	0	0
PA14_10560	1	0	0
PA14_10570	1	0	0
PA14_10590	1	0	0
PA14_10610	1	0	0
PA14_10840	1	0	0
PA14_10900	1	0	0
PA14_10920	1	0	0
PA14_10950	1	0	0
PA14_10990	1	0	0
PA14_11020	1	0	0
PA14_11090	1	0	0
PA14_11160	1	0	0
PA14_11330	1	0	0
PA14_11370	1	0	0
PA14_11520	1	0	0
PA14_11670	1	0	0
PA14_11845	1	0	0
PA14_11890	1	0	0
PA14_12170	1	0	0
PA14_12270	1	0	0
PA14_12430	1	0	0
PA14_12640	1	0	0
PA14_12900	1	0	0
PA14_12910	1	0	0
PA14_12920	1	0	0
PA14_13050	1	0	0
PA14_13200	1	0	0
PA14_13240	1	0	0
PA14_13290	1	0	0
PA14_13370	1	0	0
PA14_13380	1	0	0
PA14_13390	1	0	0
PA14_13460	1	0	0
PA14_13580	1	0	0
PA14_13650	1	0	0
PA14_13720	1	0	0
PA14_13840	1	0	0
PA14_13860	1	0	0
PA14_13880	1	0	0
PA14_13910	1	0	0
PA14_13920	1	0	0
PA14_13960	1	0	0
PA14_13970	1	0	0
PA14_14130	1	0	0
PA14_14200	1	0	0
PA14_14270	1	0	0
PA14_14300	1	0	0
PA14_14320	1	0	0
PA14_14400	1	0	0
PA14_14450	1	0	0
PA14_14540	1	0	0
PA14_14550	1	0	0
PA14_14560	1	0	0
PA14_14570	1	0	0
PA14_15000	1	0	0
PA14_15050	1	0	0
PA14_15120	1	0	0
PA14_15210	1	0	0
PA14_15230	1	0	0
PA14_15240	1	0	0
PA14_15370	1	0	0
PA14_15400	1	0	0
PA14_15410	1	0	0
PA14_15430	1	0	0
PA14_15435	1	0	0
PA14_15445	1	0	0
PA14_15475	1	0	0
PA14_15480	1	0	0
PA14_15490	1	0	0
PA14_15500	1	0	0
PA14_15810	1	0	0
PA14_15910	1	0	0
PA14_16010	1	0	0
PA14_16020	1	0	0
PA14_16310	1	0	0
PA14_16380	1	0	0
PA14_16870	1	0	0
PA14_17520	1	0	0
PA14_17540	1	0	0
PA14_17675	1	0	0
PA14_17790	1	0	0
PA14_17820	1	0	0
PA14_17850	1	0	0
PA14_17940	1	0	0
PA14_18040	1	0	0
PA14_18100	1	0	0
PA14_18275	1	0	0
PA14_18310	1	0	0
PA14_18340	1	0	0
PA14_18510	1	0	0
PA14_18565	1	0	0
PA14_18620	1	0	0
PA14_18870	1	0	0
PA14_18985	1	0	0
PA14_19010	1	0	0
PA14_19205	1	0	0
PA14_19290	1	0	0
PA14_19330	1	0	0
PA14_19380	1	0	0
PA14_19450	1	0	0
PA14_19530	1	0	0
PA14_19610	1	0	0
PA14_19660	1	0	0
PA14_19680	1	0	0
PA14_19690	1	0	0
PA14_19720	1	0	0
PA14_19770	1	0	0
PA14_19920	1	0	0
PA14_19940	1	0	0
PA14_19950	1	0	0
PA14_19990	1	0	0
PA14_20130	1	0	0
PA14_20250	1	0	0
PA14_20300	1	0	0
PA14_20330	1	0	0
PA14_20350	1	0	0
PA14_20370	1	0	0
PA14_20390	1	0	0
PA14_20470	1	0	0
PA14_20480	1	0	0
PA14_20500	1	0	0
PA14_20530	1	0	0
PA14_20590	1	0	0
PA14_20610	1	0	0
PA14_20720	1	0	0
PA14_20950	1	0	0
PA14_20980	1	0	0
PA14_21010	1	0	0
PA14_21070	1	0	0
PA14_21140	1	0	0
PA14_21175	1	0	0
PA14_21310	1	0	0
PA14_21380	1	0	0
PA14_21460	1	0	0
PA14_21470	1	0	0
PA14_21530	1	0	0
PA14_21550	1	0	0
PA14_21600	1	0	0
PA14_21780	1	0	0
PA14_21790	1	0	0
PA14_21800	1	0	0
PA14_22075	1	0	0
PA14_22080	1	0	0
PA14_22090	1	0	0
PA14_22100	1	0	0
PA14_22110	1	0	0
PA14_22130	1	0	0
PA14_22140	1	0	0
PA14_22180	1	0	0
PA14_22210	1	0	0
PA14_22220	1	0	0
PA14_22230	1	0	0
PA14_22240	1	0	0
PA14_22250	1	0	0
PA14_22260	1	0	0
PA14_22460	1	0	0
PA14_22560	1	0	0
PA14_22580	1	0	0
PA14_22720	1	0	0
PA14_22740	1	0	0
PA14_22760	1	0	0
PA14_22780	1	0	0
PA14_22800	1	0	0
PA14_22880	1	0	0
PA14_22930	1	0	0
PA14_23010	1	0	0
PA14_23340	1	0	0
PA14_23350	1	0	0
PA14_23370	1	0	0
PA14_23380	1	0	0
PA14_23410	1	0	0
PA14_23440	1	0	0
PA14_23450	1	0	0
PA14_23490	1	0	0
PA14_23570	1	0	0
PA14_23580	1	0	0
PA14_23590	1	0	0
PA14_24010	1	0	0
PA14_24040	1	0	0
PA14_24080	1	0	0
PA14_24110	1	0	0
PA14_24245	1	0	0
PA14_24310	1	0	0
PA14_24390	1	0	0
PA14_24400	1	0	0
PA14_24445	1	0	0
PA14_24500	1	0	0
PA14_24665	1	0	0
PA14_24675	1	0	0
PA14_24700	1	0	0
PA14_24760	1	0	0
PA14_24770	1	0	0
PA14_24870	1	0	0
PA14_25040	1	0	0
PA14_25140	1	0	0
PA14_25160	1	0	0
PA14_25180	1	0	0
PA14_25195	1	0	0
PA14_25305	1	0	0
PA14_25610	1	0	0
PA14_25710	1	0	0
PA14_25960	1	0	0
PA14_25980	1	0	0
PA14_26000	1	0	0
PA14_26080	1	0	0
PA14_26160	1	0	0
PA14_26165	1	0	0
PA14_26200	1	0	0
PA14_26210	1	0	0
PA14_26270	1	0	0
PA14_26280	1	0	0
PA14_26450	1	0	0
PA14_26470	1	0	0
PA14_26580	1	0	0
PA14_26830	1	0	0
PA14_26970	1	0	0
PA14_26990	1	0	0
PA14_27120	1	0	0
PA14_27130	1	0	0
PA14_27160	1	0	0
PA14_27290	1	0	0
PA14_27350	1	0	0
PA14_27510	1	0	0
PA14_27530	1	0	0
PA14_27620	1	0	0
PA14_27630	1	0	0
PA14_27650	1	0	0
PA14_27660	1	0	0
PA14_27675	1	0	0
PA14_27720	1	0	0
PA14_27755	1	0	0
PA14_27870	1	0	0
PA14_27890	1	0	0
PA14_28010	1	0	0
PA14_28090	1	0	0
PA14_28120	1	0	0
PA14_28230	1	0	0
PA14_28240	1	0	0
PA14_28260	1	0	0
PA14_28290	1	0	0
PA14_28330	1	0	0
PA14_28340	1	0	0
PA14_28360	1	0	0
PA14_28370	1	0	0
PA14_28460	1	0	0
PA14_28470	1	0	0
PA14_28610	1	0	0
PA14_28730	1	0	0
PA14_28740	1	0	0
PA14_28750	1	0	0
PA14_28760	1	0	0
PA14_28780	1	0	0
PA14_28790	1	0	0
PA14_28830	1	0	0
PA14_28895	1	0	0
PA14_28910	1	0	0
PA14_28930	1	0	0
PA14_28960	1	0	0
PA14_28980	1	0	0
PA14_29010	1	0	0
PA14_29040	1	0	0
PA14_29060	1	0	0
PA14_29100	1	0	0
PA14_29110	1	0	0
PA14_29180	1	0	0
PA14_29375	1	0	0
PA14_29440	1	0	0
PA14_29460	1	0	0
PA14_29575	1	0	0
PA14_29730	1	0	0
PA14_29890	1	0	0
PA14_30020	1	0	0
PA14_30420	1	0	0
PA14_30440	1	0	0
PA14_30450	1	0	0
PA14_30500	1	0	0
PA14_30680	1	0	0
PA14_30690	1	0	0
PA14_30890	1	0	0
PA14_31050	1	0	0
PA14_31160	1	0	0
PA14_31170	1	0	0
PA14_31180	1	0	0
PA14_31390	1	0	0
PA14_31420	1	0	0
PA14_31510	1	0	0
PA14_31540	1	0	0
PA14_31740	1	0	0
PA14_31770	1	0	0
PA14_31970	1	0	0
PA14_32015	1	0	0
PA14_32025	1	0	0
PA14_32100	1	0	0
PA14_32130	1	0	0
PA14_32190	1	0	0
PA14_32200	1	0	0
PA14_32230	1	0	0
PA14_32240	1	0	0
PA14_32250	1	0	0
PA14_32650	1	0	0
PA14_32720	1	0	0
PA14_32770	1	0	0
PA14_32905	1	0	0
PA14_32950	1	0	0
PA14_32985	1	0	0
PA14_33080	1	0	0
PA14_33110	1	0	0
PA14_33150	1	0	0
PA14_33200	1	0	0
PA14_33300	1	0	0
PA14_33440	1	0	0
PA14_33510	1	0	0
PA14_33540	1	0	0
PA14_33590	1	0	0
PA14_33830	1	0	0
PA14_33840	1	0	0
PA14_33870	1	0	0
PA14_33930	1	0	0
PA14_33940	1	0	0
PA14_33960	1	0	0
PA14_33990	1	0	0
PA14_34100	1	0	0
PA14_34140	1	0	0
PA14_34250	1	0	0
PA14_34260	1	0	0
PA14_34320	1	0	0
PA14_34350	1	0	0
PA14_34390	1	0	0
PA14_34410	1	0	0
PA14_34510	1	0	0
PA14_34520	1	0	0
PA14_34550	1	0	0
PA14_34610	1	0	0
PA14_34880	1	0	0
PA14_34930	1	0	0
PA14_35080	1	0	0
PA14_35150	1	0	0
PA14_35210	1	0	0
PA14_35240	1	0	0
PA14_35250	1	0	0
PA14_35300	1	0	0
PA14_35320	1	0	0
PA14_35360	1	0	0
PA14_35500	1	0	0
PA14_35680	1	0	0
PA14_35710	1	0	0
PA14_35720	1	0	0
PA14_35730	1	0	0
PA14_35750	1	0	0
PA14_35770	1	0	0
PA14_35900	1	0	0
PA14_36050	1	0	0
PA14_36200	1	0	0
PA14_36250	1	0	0
PA14_36345	1	0	0
PA14_36370	1	0	0
PA14_36375	1	0	0
PA14_36400	1	0	0
PA14_36450	1	0	0
PA14_36490	1	0	0
PA14_36540	1	0	0
PA14_36605	1	0	0
PA14_36650	1	0	0
PA14_36690	1	0	0
PA14_36700	1	0	0
PA14_36740	1	0	0
PA14_36780	1	0	0
PA14_36820	1	0	0
PA14_36830	1	0	0
PA14_36900	1	0	0
PA14_36930	1	0	0
PA14_36980	1	0	0
PA14_37000	1	0	0
PA14_37010	1	0	0
PA14_37210	1	0	0
PA14_37220	1	0	0
PA14_37270	1	0	0
PA14_37320	1	0	0
PA14_37400	1	0	0
PA14_37430	1	0	0
PA14_37520	1	0	0
PA14_37580	1	0	0
PA14_37680	1	0	0
PA14_37745	1	0	0
PA14_37770	1	0	0
PA14_37780	1	0	0
PA14_37810	1	0	0
PA14_37915	1	0	0
PA14_37950	1	0	0
PA14_37965	1	0	0
PA14_38000	1	0	0
PA14_38090	1	0	0
PA14_38170	1	0	0
PA14_38210	1	0	0
PA14_38260	1	0	0
PA14_38370	1	0	0
PA14_38560	1	0	0
PA14_38710	1	0	0
PA14_38720	1	0	0
PA14_38740	1	0	0
PA14_38790	1	0	0
PA14_38825	1	0	0
PA14_38850	1	0	0
PA14_38920	1	0	0
PA14_38930	1	0	0
PA14_39080	1	0	0
PA14_39110	1	0	0
PA14_39150	1	0	0
PA14_39180	1	0	0
PA14_39190	1	0	0
PA14_39210	1	0	0
PA14_39230	1	0	0
PA14_39280	1	0	0
PA14_39470	1	0	0
PA14_39500	1	0	0
PA14_39520	1	0	0
PA14_39570	1	0	0
PA14_39580	1	0	0
PA14_39620	1	0	0
PA14_39670	1	0	0
PA14_39710	1	0	0
PA14_39870	1	0	0
PA14_39945	1	0	0
PA14_40180	1	0	0
PA14_40270	1	0	0
PA14_40280	1	0	0
PA14_40300	1	0	0
PA14_40340	1	0	0
PA14_40520	1	0	0
PA14_40560	1	0	0
PA14_40690	1	0	0
PA14_40780	1	0	0
PA14_40860	1	0	0
PA14_41300	1	0	0
PA14_41320	1	0	0
PA14_41330	1	0	0
PA14_41540	1	0	0
PA14_41563	1	0	0
PA14_41790	1	0	0
PA14_41910	1	0	0
PA14_41950	1	0	0
PA14_42000	1	0	0
PA14_42020	1	0	0
PA14_42310	1	0	0
PA14_42480	1	0	0
PA14_42550	1	0	0
PA14_42570	1	0	0
PA14_42710	1	0	0
PA14_42730	1	0	0
PA14_42770	1	0	0
PA14_42780	1	0	0
PA14_42840	1	0	0
PA14_42990	1	0	0
PA14_43020	1	0	0
PA14_43140	1	0	0
PA14_43150	1	0	0
PA14_43250	1	0	0
PA14_43290	1	0	0
PA14_43300	1	0	0
PA14_43340	1	0	0
PA14_43405	1	0	0
PA14_43530	1	0	0
PA14_43620	1	0	0
PA14_43820	1	0	0
PA14_44100	1	0	0
PA14_44311	1	0	0
PA14_44320	1	0	0
PA14_44390	1	0	0
PA14_44530	1	0	0
PA14_44570	1	0	0
PA14_44610	1	0	0
PA14_44970	1	0	0
PA14_44990	1	0	0
PA14_45060	1	0	0
PA14_45150	1	0	0
PA14_45190	1	0	0
PA14_45400	1	0	0
PA14_45410	1	0	0
PA14_45440	1	0	0
PA14_45480	1	0	0
PA14_45740	1	0	0
PA14_45780	1	0	0
PA14_45910	1	0	0
PA14_45960	1	0	0
PA14_46170	1	0	0
PA14_46250	1	0	0
PA14_46280	1	0	0
PA14_46360	1	0	0
PA14_46460	1	0	0
PA14_46530	1	0	0
PA14_46550	1	0	0
PA14_46560	1	0	0
PA14_46630	1	0	0
PA14_46650	1	0	0
PA14_46660	1	0	0
PA14_46710	1	0	0
PA14_46780	1	0	0
PA14_46830	1	0	0
PA14_46890	1	0	0
PA14_46990	1	0	0
PA14_47070	1	0	0
PA14_47310	1	0	0
PA14_47400	1	0	0
PA14_47510	1	0	0
PA14_47530	1	0	0
PA14_47610	1	0	0
PA14_47650	1	0	0
PA14_47660	1	0	0
PA14_47680	1	0	0
PA14_47690	1	0	0
PA14_47720	1	0	0
PA14_47750	1	0	0
PA14_47790	1	0	0
PA14_47840	1	0	0
PA14_47870	1	0	0
PA14_47970	1	0	0
PA14_48115	1	0	0
PA14_48150	1	0	0
PA14_48310	1	0	0
PA14_48330	1	0	0
PA14_48380	1	0	0
PA14_48500	1	0	0
PA14_48510	1	0	0
PA14_48540	1	0	0
PA14_48600	1	0	0
PA14_48630	1	0	0
PA14_48780	1	0	0
PA14_48860	1	0	0
PA14_48950	1	0	0
PA14_48960	1	0	0
PA14_49030	1	0	0
PA14_49040	1	0	0
PA14_49110	1	0	0
PA14_49150	1	0	0
PA14_49270	1	0	0
PA14_49290	1	0	0
PA14_49330	1	0	0
PA14_49400	1	0	0
PA14_49410	1	0	0
PA14_49500	1	0	0
PA14_49630	1	0	0
PA14_49660	1	0	0
PA14_49690	1	0	0
PA14_49700	1	0	0
PA14_49730	1	0	0
PA14_49760	1	0	0
PA14_49820	1	0	0
PA14_49860	1	0	0
PA14_49920	1	0	0
PA14_49990	1	0	0
PA14_50000	1	0	0
PA14_50030	1	0	0
PA14_50160	1	0	0
PA14_50240	1	0	0
PA14_50310	1	0	0
PA14_50320	1	0	0
PA14_50500	1	0	0
PA14_50550	1	0	0
PA14_50610	1	0	0
PA14_50640	1	0	0
PA14_50860	1	0	0
PA14_50870	1	0	0
PA14_51010	1	0	0
PA14_51060	1	0	0
PA14_51190	1	0	0
PA14_51200	1	0	0
PA14_51205	1	0	0
PA14_51480	1	0	0
PA14_51490	1	0	0
PA14_51540	1	0	0
PA14_51610	1	0	0
PA14_51660	1	0	0
PA14_51810	1	0	0
PA14_51850	1	0	0
PA14_51920	1	0	0
PA14_52060	1	0	0
PA14_52320	1	0	0
PA14_52440	1	0	0
PA14_52465	1	0	0
PA14_52480	1	0	0
PA14_52520	1	0	0
PA14_52540	1	0	0
PA14_52560	1	0	0
PA14_52890	1	0	0
PA14_52920	1	0	0
PA14_53270	1	0	0
PA14_53450	1	0	0
PA14_53490	1	0	0
PA14_53590	1	0	0
PA14_53600	1	0	0
PA14_53610	1	0	0
PA14_53630	1	0	0
PA14_53720	1	0	0
PA14_53740	1	0	0
PA14_53810	1	0	0
PA14_53830	1	0	0
PA14_53850	1	0	0
PA14_53900	1	0	0
PA14_54050	1	0	0
PA14_54110	1	0	0
PA14_54120	1	0	0
PA14_54190	1	0	0
PA14_54300	1	0	0
PA14_54400	1	0	0
PA14_54550	1	0	0
PA14_54620	1	0	0
PA14_54670	1	0	0
PA14_54710	1	0	0
PA14_54760	1	0	0
PA14_54820	1	0	0
PA14_54840	1	0	0
PA14_54880	1	0	0
PA14_55000	1	0	0
PA14_55030	1	0	0
PA14_55070	1	0	0
PA14_55090	1	0	0
PA14_55117	1	0	0
PA14_55130	1	0	0
PA14_55160	1	0	0
PA14_55260	1	0	0
PA14_55280	1	0	0
PA14_55300	1	0	0
PA14_55430	1	0	0
PA14_55450	1	0	0
PA14_55470	1	0	0
PA14_55480	1	0	0
PA14_55490	1	0	0
PA14_55500	1	0	0
PA14_55510	1	0	0
PA14_55540	1	0	0
PA14_55550	1	0	0
PA14_55560	1	0	0
PA14_55570	1	0	0
PA14_55690	1	0	0
PA14_55710	1	0	0
PA14_55740	1	0	0
PA14_55860	1	0	0
PA14_56250	1	0	0
PA14_56420	1	0	0
PA14_56550	1	0	0
PA14_56600	1	0	0
PA14_56690	1	0	0
PA14_56740	1	0	0
PA14_56940	1	0	0
PA14_56990	1	0	0
PA14_57030	1	0	0
PA14_57130	1	0	0
PA14_57470	1	0	0
PA14_57800	1	0	0
PA14_57980	1	0	0
PA14_58375	1	0	0
PA14_58510	1	0	0
PA14_58515	1	0	0
PA14_58710	1	0	0
PA14_58720	1	0	0
PA14_58730	1	0	0
PA14_58740	1	0	0
PA14_58790	1	0	0
PA14_58800	1	0	0
PA14_58960	1	0	0
PA14_59020	1	0	0
PA14_59230	1	0	0
PA14_59340	1	0	0
PA14_59510	1	0	0
PA14_59650	1	0	0
PA14_59735	1	0	0
PA14_59845	1	0	0
PA14_60040	1	0	0
PA14_60090	1	0	0
PA14_60120	1	0	0
PA14_60150	1	0	0
PA14_60180	1	0	0
PA14_60240	1	0	0
PA14_60480	1	0	0
PA14_60560	1	0	0
PA14_60620	1	0	0
PA14_60670	1	0	0
PA14_60750	1	0	0
PA14_60770	1	0	0
PA14_60790	1	0	0
PA14_60810	1	0	0
PA14_61110	1	0	0
PA14_61180	1	0	0
PA14_61210	1	0	0
PA14_61270	1	0	0
PA14_61370	1	0	0
PA14_61670	1	0	0
PA14_61830	1	0	0
PA14_61910	1	0	0
PA14_62180	1	0	0
PA14_62330	1	0	0
PA14_62430	1	0	0
PA14_62680	1	0	0
PA14_62790	1	0	0
PA14_63200	1	0	0
PA14_63240	1	0	0
PA14_63270	1	0	0
PA14_63290	1	0	0
PA14_63460	1	0	0
PA14_63605	1	0	0
PA14_63720	1	0	0
PA14_63740	1	0	0
PA14_64090	1	0	0
PA14_64260	1	0	0
PA14_64280	1	0	0
PA14_64300	1	0	0
PA14_64335	1	0	0
PA14_64350	1	0	0
PA14_64360	1	0	0
PA14_64410	1	0	0
PA14_64560	1	0	0
PA14_64570	1	0	0
PA14_64580	1	0	0
PA14_64620	1	0	0
PA14_64680	1	0	0
PA14_64820	1	0	0
PA14_65150	1	0	0
PA14_65370	1	0	0
PA14_65390	1	0	0
PA14_65590	1	0	0
PA14_65795	1	0	0
PA14_65840	1	0	0
PA14_65920	1	0	0
PA14_66650	1	0	0
PA14_66875	1	0	0
PA14_66890	1	0	0
PA14_67010	1	0	0
PA14_67065	1	0	0
PA14_67100	1	0	0
PA14_67280	1	0	0
PA14_67410	1	0	0
PA14_67460	1	0	0
PA14_67620	1	0	0
PA14_67740	1	0	0
PA14_67820	1	0	0
PA14_67880	1	0	0
PA14_67940	1	0	0
PA14_67975	1	0	0
PA14_68030	1	0	0
PA14_68150	1	0	0
PA14_68400	1	0	0
PA14_68470	1	0	0
PA14_68480	1	0	0
PA14_68570	1	0	0
PA14_68630	1	0	0
PA14_69100	1	0	0
PA14_69350	1	0	0
PA14_69600	1	0	0
PA14_69795	1	0	0
PA14_69925	1	0	0
PA14_70220	1	0	0
PA14_70270	1	0	0
PA14_70710	1	0	0
PA14_71080	1	0	0
PA14_71160	1	0	0
PA14_71170	1	0	0
PA14_71180	1	0	0
PA14_71310	1	0	0
PA14_71330	1	0	0
PA14_71350	1	0	0
PA14_71360	1	0	0
PA14_71390	1	0	0
PA14_71570	1	0	0
PA14_71760	1	0	0
PA14_71830	1	0	0
PA14_72090	1	0	0
PA14_72130	1	0	0
PA14_72150	1	0	0
PA14_72180	1	0	0
PA14_72470	1	0	0
PA14_72590	1	0	0
PA14_72820	1	0	0
PA14_72830	1	0	0
PA14_72930	1	0	0
PA14_73000	1	0	0
PA14_73030	1	0	0
PA14_73360	1	0	0
PA14_65600	0	0	0
PA14_19750	1	0	0
PA14_28200	1	0	0
PA14_30900	1	0	0
PA14_31150	1	0	0
PA14_34170	1	0	0
PA14_35700	1	0	0
PA14_35760	1	0	0
PA14_35780	1	0	0
PA14_37290	1	0	0
PA14_39810	1	0	0
PA14_46020	1	0	0
PA14_46310	1	0	0
PA14_53840	1	0	0
PA14_55240	1	0	0
PA14_00020	0	1	1
PA14_05260	0	1	1
PA14_07560	0	1	1
PA14_15990	0	1	1
PA14_22910	0	1	1
PA14_23270	0	1	1
PA14_24640	0	1	1
PA14_26890	0	1	1
PA14_27200	0	1	1
PA14_27940	0	1	1
PA14_27950	0	1	1
PA14_29740	0	1	1
PA14_38490	0	1	1
PA14_38530	0	1	1
PA14_38550	0	1	1
PA14_43950	0	1	1
PA14_44400	0	1	1
PA14_45310	0	1	1
PA14_45330	0	1	1
PA14_57170	0	1	1
PA14_57540	0	1	1
PA14_57570	0	1	1
PA14_60860	0	1	1
PA14_61400	0	1	1
PA14_62590	0	1	1
PA14_62830	0	1	1
PA14_62870	0	1	1
PA14_62900	0	1	1
PA14_62910	0	1	1
PA14_64930	0	1	1
PA14_66290	0	1	1
PA14_66710	0	1	1
PA14_66980	0	1	1
PA14_00800	1	1	0
PA14_02490	1	1	0
PA14_02570	1	1	0
PA14_02610	1	1	0
PA14_03300	1	1	0
PA14_04970	1	1	0
PA14_05120	1	1	0
PA14_06090	1	1	0
PA14_07550	1	1	0
PA14_08110	1	1	0
PA14_08570	1	1	0
PA14_08580	1	1	0
PA14_08590	1	1	0
PA14_08600	1	1	0
PA14_08610	1	1	0
PA14_08660	1	1	0
PA14_08670	1	1	0
PA14_08690	1	1	0
PA14_08830	1	1	0
PA14_09420	1	1	0
PA14_09450	1	1	0
PA14_10270	1	1	0
PA14_10490	1	1	0
PA14_10780	1	1	0
PA14_11380	1	1	0
PA14_11570	1	1	0
PA14_12050	1	1	0
PA14_12470	1	1	0
PA14_13320	1	1	0
PA14_13730	1	1	0
PA14_14310	1	1	0
PA14_14460	1	1	0
PA14_14975	1	1	0
PA14_15470	1	1	0
PA14_15530	1	1	0
PA14_15880	1	1	0
PA14_16200	1	1	0
PA14_17710	1	1	0
PA14_18320	1	1	0
PA14_18890	1	1	0
PA14_19090	1	1	0
PA14_19510	1	1	0
PA14_19580	1	1	0
PA14_20360	1	1	0
PA14_20940	1	1	0
PA14_21450	1	1	0
PA14_21560	1	1	0
PA14_21810	1	1	0
PA14_24050	1	1	0
PA14_24120	1	1	0
PA14_24130	1	1	0
PA14_24410	1	1	0
PA14_26340	1	1	0
PA14_26480	1	1	0
PA14_26485	1	1	0
PA14_27190	1	1	0
PA14_27600	1	1	0
PA14_27610	1	1	0
PA14_28190	1	1	0
PA14_28880	1	1	0
PA14_30720	1	1	0
PA14_31250	1	1	0
PA14_31530	1	1	0
PA14_32220	1	1	0
PA14_32570	1	1	0
PA14_32600	1	1	0
PA14_33060	1	1	0
PA14_33160	1	1	0
PA14_33550	1	1	0
PA14_34070	1	1	0
PA14_34300	1	1	0
PA14_34640	1	1	0
PA14_34780	1	1	0
PA14_35620	1	1	0
PA14_35970	1	1	0
PA14_36270	1	1	0
PA14_36460	1	1	0
PA14_36620	1	1	0
PA14_36660	1	1	0
PA14_36790	1	1	0
PA14_36860	1	1	0
PA14_36920	1	1	0
PA14_36940	1	1	0
PA14_37470	1	1	0
PA14_37840	1	1	0
PA14_38310	1	1	0
PA14_38395	1	1	0
PA14_38910	1	1	0
PA14_39260	1	1	0
PA14_39700	1	1	0
PA14_39880	1	1	0
PA14_39890	1	1	0
PA14_39910	1	1	0
PA14_39925	1	1	0
PA14_40610	1	1	0
PA14_40750	1	1	0
PA14_41200	1	1	0
PA14_41290	1	1	0
PA14_41340	1	1	0
PA14_42320	1	1	0
PA14_42360	1	1	0
PA14_42410	1	1	0
PA14_42490	1	1	0
PA14_42510	1	1	0
PA14_42530	1	1	0
PA14_42600	1	1	0
PA14_42610	1	1	0
PA14_42630	1	1	0
PA14_42830	1	1	0
PA14_43040	1	1	0
PA14_43080	1	1	0
PA14_43370	1	1	0
PA14_45020	1	1	0
PA14_46160	1	1	0
PA14_46950	1	1	0
PA14_48320	1	1	0
PA14_48400	1	1	0
PA14_48900	1	1	0
PA14_48980	1	1	0
PA14_49220	1	1	0
PA14_49230	1	1	0
PA14_51230	1	1	0
PA14_52550	1	1	0
PA14_52640	1	1	0
PA14_52850	1	1	0
PA14_53870	1	1	0
PA14_54420	1	1	0
PA14_54660	1	1	0
PA14_54730	1	1	0
PA14_54790	1	1	0
PA14_55290	1	1	0
PA14_55340	1	1	0
PA14_55460	1	1	0
PA14_55530	1	1	0
PA14_55620	1	1	0
PA14_55631	1	1	0
PA14_55634	1	1	0
PA14_55635	1	1	0
PA14_55637	1	1	0
PA14_55840	1	1	0
PA14_57450	1	1	0
PA14_57460	1	1	0
PA14_58940	1	1	0
PA14_59030	1	1	0
PA14_59110	1	1	0
PA14_60160	1	1	0
PA14_61760	1	1	0
PA14_61780	1	1	0
PA14_62050	1	1	0
PA14_62060	1	1	0
PA14_62070	1	1	0
PA14_62080	1	1	0
PA14_62090	1	1	0
PA14_62800	1	1	0
PA14_63360	1	1	0
PA14_63420	1	1	0
PA14_63530	1	1	0
PA14_63750	1	1	0
PA14_64530	1	1	0
PA14_65210	1	1	0
PA14_65220	1	1	0
PA14_65380	1	1	0
PA14_66910	1	1	0
PA14_67960	1	1	0
PA14_68010	1	1	0
PA14_68700	1	1	0
PA14_70450	1	1	0
PA14_70870	1	1	0
PA14_70880	1	1	0
PA14_70890	1	1	0
PA14_70900	1	1	0
PA14_70910	1	1	0
PA14_71400	1	1	0
PA14_73420	1	1	0
PA14_01560	1	0	0
PA14_06580	1	0	0
PA14_06730	1	0	0
PA14_06860	1	0	0
PA14_08190	1	0	0
PA14_08250	1	0	0
PA14_11010	1	0	0
PA14_11150	1	0	0
PA14_12970	1	0	0
PA14_13680	1	0	0
PA14_14160	1	0	0
PA14_14250	1	0	0
PA14_15110	1	0	0
PA14_15680	1	0	0
PA14_18800	1	0	0
PA14_18930	1	0	0
PA14_19590	1	0	0
PA14_25930	1	0	0
PA14_27170	1	0	0
PA14_28500	1	0	0
PA14_29600	1	0	0
PA14_30270	1	0	0
PA14_30770	1	0	0
PA14_31360	1	0	0
PA14_31750	1	0	0
PA14_32710	1	0	0
PA14_33800	1	0	0
PA14_33920	1	0	0
PA14_34370	1	0	0
PA14_34580	1	0	0
PA14_34700	1	0	0
PA14_34740	1	0	0
PA14_35040	1	0	0
PA14_35170	1	0	0
PA14_35200	1	0	0
PA14_36560	1	0	0
PA14_36850	1	0	0
PA14_37910	1	0	0
PA14_38020	1	0	0
PA14_38270	1	0	0
PA14_39100	1	0	0
PA14_39540	1	0	0
PA14_39630	1	0	0
PA14_40150	1	0	0
PA14_42180	1	0	0
PA14_42300	1	0	0
PA14_42540	1	0	0
PA14_43570	1	0	0
PA14_43580	1	0	0
PA14_43600	1	0	0
PA14_44140	1	0	0
PA14_44170	1	0	0
PA14_44780	1	0	0
PA14_45620	1	0	0
PA14_46390	1	0	0
PA14_46740	1	0	0
PA14_47010	1	0	0
PA14_47420	1	0	0
PA14_48550	1	0	0
PA14_48620	1	0	0
PA14_48750	1	0	0
PA14_50510	1	0	0
PA14_52500	1	0	0
PA14_53690	1	0	0
PA14_56670	1	0	0
PA14_58210	1	0	0
PA14_67700	1	0	0
PA14_69660	1	0	0
PA14_71300	1	0	0
PA14_71370	1	0	0
PA14_71380	1	0	0
PA14_72070	1	0	0
PA14_73400	0	0	1
PA14_73220	0	0	1
PA14_70800	0	0	1
PA14_70730	0	0	1
PA14_70470	0	0	1
PA14_69910	0	0	1
PA14_69690	0	0	1
PA14_69240	0	0	1
PA14_69190	0	0	1
PA14_68360	0	0	1
PA14_66110	0	0	1
PA14_65130	0	0	1
PA14_62710	0	0	1
PA14_61840	0	0	1
PA14_59120	0	0	1
PA14_57940	0	0	1
PA14_57890	0	0	1
PA14_57880	0	0	1
PA14_57870	0	0	1
PA14_57850	0	0	1
PA14_57840	0	0	1
PA14_57260	0	0	1
PA14_55770	0	0	1
PA14_51710	0	0	1
PA14_44380	0	0	1
PA14_44070	0	0	1
PA14_41570	0	0	1
PA14_35850	0	0	1
PA14_30290	0	0	1
PA14_27920	0	0	1
PA14_25880	0	0	1
PA14_25840	0	0	1
PA14_25650	0	0	1
PA14_25390	0	0	1
PA14_25110	0	0	1
PA14_23330	0	0	1
PA14_18710	0	0	1
PA14_16480	0	0	1
PA14_14910	0	0	1
PA14_09200	0	0	1
PA14_08780	0	0	1
PA14_07770	0	0	1
PA14_05530	0	0	1
PA14_05775	1	0	1
PA14_65570	1	0	1
PA14_63020	1	0	1
PA14_62620	1	0	1
PA14_60445	1	0	1
PA14_49020	1	0	1
PA14_42720	1	0	1
PA14_41575	1	0	1
PA14_30940	1	0	1
PA14_14610	0	1	0
PA14_51790	0	1	0
PA14_00050	1	1	1
PA14_00290	1	1	1
PA14_07190	1	1	1
PA14_69820	1	1	1
PA14_66760	1	1	1
PA14_63050	1	1	1
PA14_62960	1	1	1
PA14_25490	1	1	1
PA14_25500	1	1	1
PA14_28720	1	1	1
PA14_58980	1	1	1
PA14_58130	1	1	1
PA14_57960	1	1	1
PA14_31080	1	1	1
PA14_42960	1	1	1
PA14_45300	1	1	1
PA14_00100	1	0	1
PA14_00190	1	0	1
PA14_66960	1	0	1
PA14_65690	1	0	1
PA14_17490	1	0	1
PA14_25520	1	0	1
PA14_25900	1	0	1
PA14_52530	1	0	1
PA14_00200	1	1	0
PA14_00630	1	1	0
PA14_07970	1	1	0
PA14_16920	1	1	0
PA14_66990	1	1	0
PA14_66970	1	1	0
PA14_65310	1	1	0
PA14_65260	1	1	0
PA14_63820	1	1	0
PA14_20460	1	1	0
PA14_23220	1	1	0
PA14_25540	1	1	0
PA14_60350	1	1	0
PA14_58860	1	1	0
PA14_58120	1	1	0
PA14_30370	1	1	0
PA14_32420	1	1	0
PA14_34500	1	1	0
PA14_35000	1	1	0
PA14_35100	1	1	0
PA14_37420	1	1	0
PA14_38880	1	1	0
PA14_40210	1	1	0
PA14_41960	1	1	0
PA14_42290	1	1	0
PA14_42580	1	1	0
PA14_44270	1	1	0
PA14_45340	1	1	0
PA14_56910	1	1	0
PA14_04900	1	0	1
PA14_04930	1	0	1
PA14_08695	1	0	1
PA14_11690	1	0	1
PA14_12070	1	0	1
PA14_12390	1	0	1
PA14_13950	1	0	1
PA14_14780	1	0	1
PA14_17320	1	0	1
PA14_69150	1	0	1
PA14_68190	1	0	1
PA14_67770	1	0	1
PA14_65230	1	0	1
PA14_64980	1	0	1
PA14_62840	1	0	1
PA14_17420	1	0	1
PA14_19065	1	0	1
PA14_20140	1	0	1
PA14_23390	1	0	1
PA14_25250	1	0	1
PA14_28650	1	0	1
PA14_61770	1	0	1
PA14_60470	1	0	1
PA14_60380	1	0	1
PA14_57670	1	0	1
PA14_57580	1	0	1
PA14_57425	1	0	1
PA14_57010	1	0	1
PA14_52600	1	0	1
PA14_51820	1	0	1
PA14_51800	1	0	1
PA14_49380	1	0	1
PA14_44630	1	0	1
PA14_41470	1	0	1
PA14_36480	1	0	1
PA14_30950	1	0	1
PA14_05540	0	1	1
PA14_05550	0	1	1
PA14_05620	0	1	1
PA14_73410	0	1	1
PA14_73310	0	1	1
PA14_73290	0	1	1
PA14_73250	0	1	1
PA14_69710	0	1	1
PA14_68980	0	1	1
PA14_66200	0	1	1
PA14_65170	0	1	1
PA14_62810	0	1	1
PA14_62770	0	1	1
PA14_62570	0	1	1
PA14_08710	0	1	1
PA14_08740	0	1	1
PA14_09100	0	1	1
PA14_11560	0	1	1
PA14_12060	0	1	1
PA14_14500	0	1	1
PA14_14630	0	1	1
PA14_14730	0	1	1
PA14_15590	0	1	1
PA14_16000	0	1	1
PA14_17170	0	1	1
PA14_17310	0	1	1
PA14_17530	0	1	1
PA14_23880	0	1	1
PA14_25760	0	1	1
PA14_28710	0	1	1
PA14_60460	0	1	1
PA14_58180	0	1	1
PA14_57910	0	1	1
PA14_57560	0	1	1
PA14_55670	0	1	1
PA14_52580	0	1	1
PA14_51780	0	1	1
PA14_51750	0	1	1
PA14_45370	0	1	1
PA14_44450	0	1	1
PA14_44440	0	1	1
PA14_43940	0	1	1
PA14_30930	0	1	1
PA14_07960	1	1	0
PA14_11430	1	1	0
PA14_64000	1	1	0
PA14_62120	1	1	0
PA14_34020	1	1	0
PA14_34000	1	1	0
PA14_17330	1	0	0
PA14_43230	1	0	0
PA14_36530	1	0	0
PA14_00010	1	1	1
PA14_00090	1	1	1
PA14_00240	1	1	1
PA14_00280	1	1	1
PA14_09070	1	1	1
PA14_12110	1	1	1
PA14_57340	1	1	1
PA14_14770	1	1	1
PA14_14820	1	1	1
PA14_17110	1	1	1
PA14_18700	1	1	1
PA14_45350	1	1	1
PA14_45380	1	1	1
PA14_29190	1	1	1
PA14_04460	1	1	1
PA14_07090	1	1	1
PA14_07130	1	1	1
PA14_07760	1	1	1
PA14_08790	1	1	1
PA14_08820	1	1	1
PA14_08850	1	1	1
PA14_08860	1	1	1
PA14_08870	1	1	1
PA14_08880	1	1	1
PA14_08990	1	1	1
PA14_09020	1	1	1
PA14_09050	1	1	1
PA14_09115	1	1	1
PA14_73280	1	1	1
PA14_73240	1	1	1
PA14_73230	1	1	1
PA14_70440	1	1	1
PA14_68955	1	1	1
PA14_68210	1	1	1
PA14_68170	1	1	1
PA14_66750	1	1	1
PA14_66250	1	1	1
PA14_66240	1	1	1
PA14_66220	1	1	1
PA14_66210	1	1	1
PA14_65605	1	1	1
PA14_65180	1	1	1
PA14_62860	1	1	1
PA14_57930	1	1	1
PA14_57810	1	1	1
PA14_57370	1	1	1
PA14_57300	1	1	1
PA14_57275	1	1	1
PA14_55660	1	1	1
PA14_54350	1	1	1
PA14_12230	1	1	1
PA14_14890	1	1	1
PA14_15340	1	1	1
PA14_15960	1	1	1
PA14_16510	1	1	1
PA14_16700	1	1	1
PA14_17070	1	1	1
PA14_49510	1	1	1
PA14_17180	1	1	1
PA14_17340	1	1	1
PA14_24220	1	1	1
PA14_44670	1	1	1
PA14_43690	1	1	1
PA14_43970	1	1	1
PA14_41210	1	1	1
PA14_27210	1	1	1
PA14_28660	1	1	1
PA14_04480	1	0	1
PA14_04760	1	0	1
PA14_07570	1	0	1
PA14_08400	1	0	1
PA14_08470	1	0	1
PA14_08510	1	0	1
PA14_08760	1	0	1
PA14_08840	1	0	1
PA14_09130	1	0	1
PA14_11400	1	0	1
PA14_11460	1	0	1
PA14_11510	1	0	1
PA14_11550	1	0	1
PA14_12130	1	0	1
PA14_12200	1	0	1
PA14_72480	1	0	1
PA14_70240	1	0	1
PA14_69450	1	0	1
PA14_69200	1	0	1
PA14_66900	1	0	1
PA14_66720	1	0	1
PA14_66610	1	0	1
PA14_66550	1	0	1
PA14_66090	1	0	1
PA14_66080	1	0	1
PA14_66060	1	0	1
PA14_64110	1	0	1
PA14_62990	1	0	1
PA14_62940	1	0	1
PA14_62850	1	0	1
PA14_61790	1	0	1
PA14_61710	1	0	1
PA14_61360	1	0	1
PA14_60890	1	0	1
PA14_60450	1	0	1
PA14_60400	1	0	1
PA14_60390	1	0	1
PA14_60370	1	0	1
PA14_60330	1	0	1
PA14_58150	1	0	1
PA14_57360	1	0	1
PA14_57250	1	0	1
PA14_54480	1	0	1
PA14_12280	1	0	1
PA14_14750	1	0	1
PA14_15310	1	0	1
PA14_16710	1	0	1
PA14_17080	1	0	1
PA14_17120	1	0	1
PA14_50800	1	0	1
PA14_51730	1	0	1
PA14_51900	1	0	1
PA14_52010	1	0	1
PA14_49340	1	0	1
PA14_17220	1	0	1
PA14_25660	1	0	1
PA14_25670	1	0	1
PA14_44660	1	0	1
PA14_41350	1	0	1
PA14_41380	1	0	1
PA14_43680	1	0	1
PA14_29750	1	0	1
PA14_30110	1	0	1
PA14_30400	1	0	1
PA14_30670	1	0	1
PA14_34030	1	0	1
PA14_69440	1	1	0
PA14_57440	1	1	0
PA14_54320	1	1	0
PA14_04310	1	1	1
PA14_04580	1	1	1
PA14_05280	1	1	1
PA14_07230	1	1	1
PA14_07520	1	1	1
PA14_07590	1	1	1
PA14_07910	1	1	1
PA14_08630	1	1	1
PA14_08720	1	1	1
PA14_08730	1	1	1
PA14_08750	1	1	1
PA14_08810	1	1	1
PA14_08890	1	1	1
PA14_08900	1	1	1
PA14_08910	1	1	1
PA14_08920	1	1	1
PA14_08930	1	1	1
PA14_08940	1	1	1
PA14_08950	1	1	1
PA14_08960	1	1	1
PA14_08970	1	1	1
PA14_08980	1	1	1
PA14_09000	1	1	1
PA14_09010	1	1	1
PA14_09030	1	1	1
PA14_09040	1	1	1
PA14_09080	1	1	1
PA14_09090	1	1	1
PA14_11260	1	1	1
PA14_11410	1	1	1
PA14_11450	1	1	1
PA14_11860	1	1	1
PA14_12120	1	1	1
PA14_12210	1	1	1
PA14_12310	1	1	1
PA14_14440	1	1	1
PA14_14510	1	1	1
PA14_14650	1	1	1
PA14_14740	1	1	1
PA14_14800	1	1	1
PA14_14880	1	1	1
PA14_14930	1	1	1
PA14_15970	1	1	1
PA14_15980	1	1	1
PA14_16530	1	1	1
PA14_16950	1	1	1
PA14_17060	1	1	1
PA14_17100	1	1	1
PA14_17130	1	1	1
PA14_17150	1	1	1
PA14_17190	1	1	1
PA14_17210	1	1	1
PA14_17260	1	1	1
PA14_17270	1	1	1
PA14_17280	1	1	1
PA14_17290	1	1	1
PA14_22010	1	1	1
PA14_23260	1	1	1
PA14_23320	1	1	1
PA14_23560	1	1	1
PA14_23800	1	1	1
PA14_23860	1	1	1
PA14_25430	1	1	1
PA14_25440	1	1	1
PA14_25450	1	1	1
PA14_25510	1	1	1
PA14_25530	1	1	1
PA14_25550	1	1	1
PA14_25740	1	1	1
PA14_25860	1	1	1
PA14_28670	1	1	1
PA14_28680	1	1	1
PA14_28690	1	1	1
PA14_30150	1	1	1
PA14_30240	1	1	1
PA14_30310	1	1	1
PA14_30330	1	1	1
PA14_30380	1	1	1
PA14_30390	1	1	1
PA14_36770	1	1	1
PA14_41050	1	1	1
PA14_41060	1	1	1
PA14_41360	1	1	1
PA14_41400	1	1	1
PA14_44000	1	1	1
PA14_44010	1	1	1
PA14_44020	1	1	1
PA14_44030	1	1	1
PA14_44050	1	1	1
PA14_44060	1	1	1
PA14_45290	1	1	1
PA14_49460	1	1	1
PA14_49470	1	1	1
PA14_51270	1	1	1
PA14_51720	1	1	1
PA14_51740	1	1	1
PA14_56780	1	1	1
PA14_57020	1	1	1
PA14_57220	1	1	1
PA14_57290	1	1	1
PA14_57330	1	1	1
PA14_57380	1	1	1
PA14_57390	1	1	1
PA14_57410	1	1	1
PA14_57500	1	1	1
PA14_57590	1	1	1
PA14_57830	1	1	1
PA14_57920	1	1	1
PA14_58170	1	1	1
PA14_58190	1	1	1
PA14_58780	1	1	1
PA14_60360	1	1	1
PA14_61580	1	1	1
PA14_61660	1	1	1
PA14_61700	1	1	1
PA14_61740	1	1	1
PA14_61750	1	1	1
PA14_61890	1	1	1
PA14_62720	1	1	1
PA14_62760	1	1	1
PA14_62780	1	1	1
PA14_63030	1	1	1
PA14_64100	1	1	1
PA14_65500	1	1	1
PA14_65660	1	1	1
PA14_65960	1	1	1
PA14_66000	1	1	1
PA14_66010	1	1	1
PA14_66190	1	1	1
PA14_66230	1	1	1
PA14_66920	1	1	1
PA14_67490	1	1	1
PA14_67600	1	1	1
PA14_68200	1	1	1
PA14_70190	1	1	1
PA14_70260	1	1	1
PA14_73170	1	1	1
PA14_73260	1	1	1
PA14_73300	1	1	1
