# Supplementary material for: Reconciling high-throughput gene essentiality data with metabolic network reconstructions
Source: PLoS Comput Biol. 2019 Apr 11;15(4):e1006507. doi: 10.1371/journal.pcbi.1006507 (PMC6478342; doi:10.1371/journal.pcbi.1006507)
Supplement: S3 Dataset — Model predicted essential genes lists for PAO1 growth simulated on LB media, Sputum media, Pyruvate minimal media, and Succinate minimal media. Model predicted essential genes are marked with a ‘1’, while non-essential genes are marked with a ‘0’. (XLS) [file pcbi.1006507.s003.xls]

## Sheet: Dataset_S3.csv
Dataset_S3. PAO1 model predicted essential genes for in silico screens
Genes	LB_Model	Sputum_Model	Pyruvate_Model	Succinate_Model
PA1610	1	1	1	1
PA1806	1	1	1	1
PA2967	1	1	1	1
PA3117	1	1	1	1
PA0025	1	1	1	1
PA0265	1	1	1	1
PA0350	1	1	1	1
PA1609	1	1	1	1
PA1796	1	1	1	1
PA2977	1	1	1	1
PA3164	1	1	1	1
PA3650	1	1	1	1
PA3770	1	1	1	1
PA3803	1	1	1	1
PA4557	1	1	1	1
PA4666	1	1	1	1
PA4759	1	1	1	1
PA3333	1	1	1	1
PA3645	1	1	1	1
PA3651	1	1	1	1
PA0581	1	1	1	1
PA2969	1	1	1	1
PA1010	1	1	1	1
PA2584	1	1	1	1
PA3639	1	1	1	1
PA4847	1	1	1	1
PA4848	1	1	1	1
PA3112	1	1	1	1
PA3659	1	1	1	1
PA5425	1	1	1	1
PA0330	1	1	1	1
PA0342	1	1	1	1
PA0432	1	1	1	1
PA0546	1	1	1	1
PA0548	1	1	1	1
PA0582	1	1	1	1
PA0607	1	1	1	1
PA0655	1	1	1	1
PA0904	1	1	1	1
PA0945	1	1	1	1
PA1013	1	1	1	1
PA1162	1	1	1	1
PA1681	1	1	1	1
PA1758	1	1	1	1
PA1792	1	1	1	1
PA1959	1	1	1	1
PA2165	1	1	1	1
PA2629	1	1	1	1
PA2964	1	1	1	1
PA2968	1	1	1	1
PA2981	1	1	1	1
PA3108	1	1	1	1
PA3111	1	1	1	1
PA3134	1	1	1	1
PA3163	1	1	1	1
PA3171	1	1	1	1
PA3296	1	1	1	1
PA3627	1	1	1	1
PA3633	1	1	1	1
PA3637	1	1	1	1
PA3643	1	1	1	1
PA3644	1	1	1	1
PA3646	1	1	1	1
PA3654	1	1	1	1
PA3666	1	1	1	1
PA3686	1	1	1	1
PA3763	1	1	1	1
PA3769	1	1	1	1
PA3807	1	1	1	1
PA4003	1	1	1	1
PA4043	1	1	1	1
PA4044	1	1	1	1
PA4050	1	1	1	1
PA4406	1	1	1	1
PA4411	1	1	1	1
PA4412	1	1	1	1
PA4414	1	1	1	1
PA4415	1	1	1	1
PA4416	1	1	1	1
PA4417	1	1	1	1
PA4450	1	1	1	1
PA4569	1	1	1	1
PA4655	1	1	1	1
PA4662	1	1	1	1
PA4669	1	1	1	1
PA4670	1	1	1	1
PA4693	1	1	1	1
PA4748	1	1	1	1
PA4749	1	1	1	1
PA4750	1	1	1	1
PA4770	1	1	1	1
PA4854	1	1	1	1
PA4855	1	1	1	1
PA4938	1	1	1	1
PA4957	1	1	1	1
PA5034	1	1	1	1
PA5038	1	1	1	1
PA5039	1	1	1	1
PA5063	1	1	1	1
PA5223	1	1	1	1
PA5243	1	1	1	1
PA5259	1	1	1	1
PA5260	1	1	1	1
PA5278	1	1	1	1
PA5322	1	1	1	1
PA5336	1	1	1	1
PA5357	1	1	1	1
PA5358	1	1	1	1
PA5549	1	1	1	1
PA5552	1	1	1	1
PA0402	0	1	1	1
PA2876	0	1	1	1
PA3050	0	1	1	1
PA3527	0	1	1	1
PA5331	0	1	1	1
PA3118	0	0	1	1
PA3195	0	0	1	1
PA0430	0	0	1	1
PA3418	0	0	1	1
PA3736	0	0	1	1
PA4007	0	0	1	1
PA4448	0	0	1	1
PA4694	0	0	1	1
PA0035	0	0	1	1
PA0036	0	0	1	1
PA3121	0	0	1	1
PA3120	0	0	1	1
PA4443	0	0	1	1
PA4442	0	0	1	1
PA4695	0	0	1	1
PA4696	0	0	1	1
PA0353	0	0	1	1
PA0390	0	0	1	1
PA0552	0	0	1	1
PA0555	0	0	1	1
PA0650	0	0	1	1
PA0651	0	0	1	1
PA0895	0	0	1	1
PA1756	0	0	1	1
PA1843	0	0	1	1
PA3113	0	0	1	1
PA3166	0	0	1	1
PA3525	0	0	1	1
PA3635	0	0	1	1
PA3735	0	0	1	1
PA4449	0	0	1	1
PA4565	0	0	1	1
PA4732	0	0	1	1
PA5066	0	0	1	1
PA5067	0	0	1	1
PA5131	0	0	1	1
PA5141	0	0	1	1
PA5143	0	0	1	1
PA5263	0	0	1	1
PA5277	0	0	1	1
PA1581	0	0	0	1
PA1582	0	0	0	1
PA1583	0	0	0	1
PA1584	0	0	0	1
