# Supplementary material for: Reconciling high-throughput gene essentiality data with metabolic network reconstructions
Source: PLoS Comput Biol. 2019 Apr 11;15(4):e1006507. doi: 10.1371/journal.pcbi.1006507 (PMC6478342; doi:10.1371/journal.pcbi.1006507)
Supplement: S4 Dataset — Model predicted essential genes lists for PA14 growth simulated on LB media and Sputum media. Model predicted essential genes are marked with a ‘1’, while non-essential genes are marked with a ‘0’. (XLS) [file pcbi.1006507.s004.xls]

## Sheet: Dataset_S4.csv
Dataset_S4. PA14 model predicted essential genes for in silico screens
Genes	LB_Model	Sputum_Model
PA14_43680	1	1
PA14_41170	1	1
PA14_25660	1	1
PA14_23800	1	1
PA14_00290	1	1
PA14_03430	1	1
PA14_04580	1	1
PA14_43690	1	1
PA14_41350	1	1
PA14_25550	1	1
PA14_23310	1	1
PA14_17130	1	1
PA14_15310	1	1
PA14_14880	1	1
PA14_60330	1	1
PA14_61710	1	1
PA14_62940	1	1
PA14_20950	1	1
PA14_17190	1	1
PA14_17120	1	1
PA14_07580	1	1
PA14_25640	1	1
PA14_51270	1	1
PA14_30670	1	1
PA14_17270	1	1
PA14_64100	1	1
PA14_64110	1	1
PA14_23860	1	1
PA14_17030	1	1
PA14_71600	1	1
PA14_04310	1	1
PA14_04480	1	1
PA14_05620	1	1
PA14_07090	1	1
PA14_07130	1	1
PA14_07590	1	1
PA14_07910	1	1
PA14_08400	1	1
PA14_52580	1	1
PA14_52040	1	1
PA14_51240	1	1
PA14_49380	1	1
PA14_42760	1	1
PA14_41820	1	1
PA14_41400	1	1
PA14_39190	1	1
PA14_36570	1	1
PA14_30110	1	1
PA14_25710	1	1
PA14_25650	1	1
PA14_25510	1	1
PA14_23920	1	1
PA14_23880	1	1
PA14_23560	1	1
PA14_23320	1	1
PA14_23220	1	1
PA14_21410	1	1
PA14_17420	1	1
PA14_17340	1	1
PA14_17290	1	1
PA14_17220	1	1
PA14_17210	1	1
PA14_17180	1	1
PA14_17080	1	1
PA14_16950	1	1
PA14_16700	1	1
PA14_15740	1	1
PA14_15340	1	1
PA14_14820	1	1
PA14_12060	1	1
PA14_11560	1	1
PA14_11550	1	1
PA14_11470	1	1
PA14_57260	1	1
PA14_57330	1	1
PA14_57340	1	1
PA14_57370	1	1
PA14_57380	1	1
PA14_57390	1	1
PA14_57410	1	1
PA14_57810	1	1
PA14_60470	1	1
PA14_61580	1	1
PA14_61660	1	1
PA14_61750	1	1
PA14_61770	1	1
PA14_62120	1	1
PA14_62830	1	1
PA14_62840	1	1
PA14_62850	1	1
PA14_63080	1	1
PA14_64200	1	1
PA14_64220	1	1
PA14_65230	1	1
PA14_65500	1	1
PA14_66550	1	1
PA14_66600	1	1
PA14_66610	1	1
PA14_66900	1	1
PA14_68980	1	1
PA14_69240	1	1
PA14_69440	1	1
PA14_69450	1	1
PA14_69690	1	1
PA14_70270	1	1
PA14_70440	1	1
PA14_70720	1	1
PA14_70730	1	1
PA14_73170	1	1
PA14_73220	1	1
PA14_05260	0	1
PA14_26890	0	1
PA14_24640	0	1
PA14_18710	0	1
PA14_70370	0	1
