# Supplementary material for: Reconciling high-throughput gene essentiality data with metabolic network reconstructions
Source: PLoS Comput Biol. 2019 Apr 11;15(4):e1006507. doi: 10.1371/journal.pcbi.1006507 (PMC6478342; doi:10.1371/journal.pcbi.1006507)
Supplement: S5 Dataset — Lists of consensus metabolic essential and non-essential genes for PAO1 on LB media and Sputum media. (XLS) [file pcbi.1006507.s005.xls]

## Sheet: Dataset_S5.csv
Dataset_S5. PAO1 consensus metabolic essential/non-essential genes
PAO1.LB.Consensus.Metabolic.EssentialGenes	PAO1.LB.Consensus.Metabolic.NonessentialGenes	PAO1.Sputum.Consensus.Metabolic.EssentialGenes	PAO1.Sputum.Consensus.Metabolic.NonessentialGenes
PA3153	PA0005	PA0025	PA0006
PA3154	PA0265	PA0402	PA0265
PA3167	PA0316	PA0432	PA0316
PA3803	PA0546	PA0551	PA0438
PA4019	PA0581	PA0582	PA0546
PA4043	PA0583	PA0593	PA0548
PA4417	PA0649	PA0607	PA0581
PA4529	PA0895	PA1013	PA0583
PA4557	PA1183	PA1375	PA0649
PA4664	PA1674	PA1580	PA0895
PA4748	PA1685	PA1587	PA0904
PA5174	PA1756	PA1588	PA1183
PA5320	PA1758	PA1589	PA1581
PA5336	PA1806	PA1610	PA1674
PA5549	PA1838	PA1681	PA1756
	PA1843	PA1796	PA1758
	PA1959	PA2876	PA1778
	PA2023	PA3050	PA1806
	PA2165	PA3141	PA1838
	PA2645	PA3145	PA1843
	PA2964	PA3146	PA1950
	PA2969	PA3147	PA1959
	PA3013	PA3148	PA1999
	PA3160	PA3149	PA2000
	PA3164	PA3151	PA2007
	PA3182	PA3152	PA2011
	PA3194	PA3153	PA2013
	PA3195	PA3154	PA2014
	PA3296	PA3159	PA2081
	PA3333	PA3163	PA2135
	PA3418	PA3167	PA2165
	PA3482	PA3482	PA2266
	PA3633	PA3527	PA2329
	PA3659	PA3645	PA2340
	PA3686	PA3646	PA2341
	PA4050	PA3763	PA2344
	PA4053	PA3802	PA2382
	PA4280	PA4019	PA2537
	PA4292	PA4043	PA2645
	PA4314	PA4055	PA2666
	PA4410	PA4333	PA2964
	PA4430	PA4429	PA2968
	PA4442	PA4457	PA2969
	PA4443	PA4664	PA3013
	PA4565	PA4696	PA3111
	PA4640	PA4729	PA3158
	PA4693	PA4756	PA3160
	PA4732	PA4758	PA3164
	PA4770	PA4846	PA3182
	PA5015	PA4854	PA3195
	PA5192	PA5008	PA3296
	PA5203	PA5009	PA3333
	PA5322	PA5038	PA3397
	PA5357	PA5039	PA3418
	PA0879	PA5161	PA3582
	PA0506	PA5162	PA3633
	PA2550	PA5163	PA3636
	PA2552	PA5164	PA3659
	PA1737	PA5174	PA3769
	PA3014	PA5243	PA4003
	PA3590	PA5321	PA4031
	PA1628	PA5358	PA4050
	PA5188	PA5425	PA4053
	PA1984	PA5552	PA4056
	PA5312	PA5553	PA4098
	PA1027	PA5557	PA4213
	PA4899	PA5561	PA4216
	PA2624		PA4230
	PA2623		PA4292
	PA3025		PA4406
	PA0130		PA4410
	PA0747		PA4430
	PA3570		PA4442
	PA0195		PA4443
	PA0196		PA4565
	PA0219		PA4662
	PA0761		PA4693
	PA1523		PA4728
	PA1524		PA4732
	PA1522		PA4749
	PA2250		PA4770
	PA4829		PA4867
	PA1781		PA4938
	PA1780		PA4988
	PA2906		PA5012
	PA4130		PA5192
	PA4022		PA5203
	PA2323		PA5278
	PA2637		PA5357
	PA2638		PA5420
	PA2639		PA5555
	PA2640		PA5558
	PA2641		PA5559
	PA2642		PA5560
	PA2643		PA0879
	PA2644		PA0506
	PA2646		PA2550
	PA2647		PA2552
	PA2648		PA1737
	PA2649		PA3014
	PA3183		PA3590
	PA5439		PA1628
	PA0743		PA5188
	PA1252		PA1984
	PA1470		PA5312
	PA2015		PA1027
	PA1828		PA4899
	PA1649		PA2624
	PA1923		PA2623
	PA2944		PA3025
	PA2264		PA0130
	PA2265		PA0747
	PA2518		PA3570
	PA2517		PA0195
	PA2516		PA0196
	PA2616		PA0219
	PA0849		PA0761
	PA2892		PA1523
	PA4079		PA1524
	PA3387		PA1522
	PA3092		PA2250
	PA4814		PA4829
	PA3559		PA1781
	PA2022		PA1780
	PA3540		PA2906
	PA3569		PA4130
	PA2199		PA4022
	PA3629		PA2323
	PA4073		PA2637
	PA3504		PA2638
	PA4189		PA2639
	PA5373		PA2640
	PA2125		PA2641
	PA4091		PA2642
	PA4092		PA2643
	PA4228		PA2644
	PA4226		PA2646
	PA4225		PA2647
	PA4224		PA2648
	PA4538		PA2649
	PA4975		PA3183
	PA4810		PA5439
	PA4811		PA0743
	PA4812		PA1252
	PA3417		PA1470
	PA3416		PA2015
	PA5036		PA1828
	PA5035		PA1649
	PA5046		PA1923
	PA3471		PA2944
	PA5372		PA2264
	PA0364		PA2265
	PA3710		PA2518
	PA4100		PA2517
	PA2124		PA2516
	PA0023		PA2616
	PA0247		PA0849
	PA0447		PA2892
	PA0782		PA4079
	PA0795		PA3387
	PA0898		PA3092
	PA0927		PA4814
	PA1546		PA3559
	PA2003		PA2022
	PA2025		PA3540
	PA2263		PA3569
	PA2290		PA2199
	PA2342		PA3629
	PA2386		PA4073
	PA2587		PA3504
	PA2611		PA4189
	PA2909		PA5373
	PA3452		PA2125
	PA3713		PA4091
	PA3896		PA4092
	PA4006		PA4228
	PA4123		PA4226
	PA4150		PA4225
	PA4151		PA4224
	PA4152		PA4538
	PA4153		PA4975
	PA4217		PA4810
	PA4397		PA4811
	PA4588		PA4812
	PA4626		PA3417
	PA5304		PA3416
	PA5421		PA5036
	PA5454		PA5035
	PA3891		PA5046
	PA5376		PA3471
	PA3890		PA5372
	PA5377		PA0364
	PA5378		PA3710
	PA3889		PA4100
	PA3888		PA2124
	PA4351		PA0023
	PA0206		PA0247
	PA0205		PA0447
	PA0204		PA0782
	PA0203		PA0795
	PA3254		PA0898
	PA3252		PA0927
	PA3253		PA1546
	PA3250		PA2003
	PA0326		PA2025
	PA0325		PA2263
	PA0324		PA2290
	PA0323		PA2342
	PA0603		PA2386
	PA0605		PA2587
	PA0606		PA2611
	PA0604		PA2909
	PA0602		PA3452
	PA3607		PA3713
	PA3608		PA3896
	PA3609		PA4006
	PA3610		PA4123
	PA0228		PA4150
	PA3589		PA4151
	PA2940		PA4152
	PA0281		PA4153
	PA0280		PA4217
	PA0282		PA4397
	PA1862		PA4588
	PA1861		PA4626
	PA1863		PA5304
	PA0300		PA5421
	PA0301		PA5454
	PA0302		PA3891
	PA0303		PA5376
	PA0304		PA3890
	PA0886		PA5377
	PA0884		PA5378
	PA0885		PA3889
	PA5169		PA3888
	PA5167		PA4351
	PA5168		PA0206
	PA0119		PA0205
	PA0888		PA0204
	PA0890		PA0203
	PA0892		PA3254
	PA0889		PA3252
	PA2923		PA3253
	PA2924		PA3250
	PA2925		PA0326
	PA2926		PA0325
	PA5152		PA0324
	PA5153		PA0323
	PA5154		PA0603
	PA5155		PA0605
	PA1001		PA0606
	PA1002		PA0604
	PA1074		PA0602
	PA1073		PA3607
	PA1072		PA3608
	PA1071		PA3609
	PA1070		PA3610
	PA4909		PA0228
	PA4910		PA3589
	PA4912		PA2940
	PA4913		PA0281
	PA4911		PA0280
	PA1339		PA0282
	PA1340		PA1862
	PA1341		PA1861
	PA1342		PA1863
	PA4192		PA0300
	PA4193		PA0301
	PA4194		PA0302
	PA4195		PA0303
	PA5074		PA0304
	PA5075		PA0886
	PA5076		PA0884
	PA1507		PA0885
	PA0352		PA5169
	PA4647		PA5167
	PA4719		PA5168
	PA1519		PA0119
	PA1617		PA0888
	PA3924		PA0890
	PA1215		PA0892
	PA3860		PA0889
	PA2557		PA2923
	PA4198		PA2924
	PA3299		PA2925
	PA3300		PA2926
	PA1899		PA5152
	PA1900		PA5153
	PA1901		PA5154
	PA1904		PA5155
	PA1905		PA1001
	PA4210		PA1002
	PA4211		PA1074
	PA4212		PA1073
	PA4215		PA1072
	PA2296		PA1071
	PA2295		PA1070
	PA2294		PA4909
	PA2309		PA4910
	PA2308		PA4912
	PA2307		PA4913
	PA3447		PA4911
	PA3448		PA1339
	PA3449		PA1340
	PA2352		PA1341
	PA0347		PA1342
	PA2026		PA4192
	PA1288		PA4193
	PA4589		PA4194
	PA3314		PA4195
	PA3313		PA5074
	PA3315		PA5075
	PA3316		PA5076
	PA3376		PA1507
	PA3375		PA0352
	PA3384		PA4647
	PA3383		PA4719
	PA3382		PA1519
	PA1373		PA1617
	PA3356		PA3924
	PA0296		PA1215
	PA2040		PA3860
	PA5522		PA2557
	PA5508		PA4198
	PA0298		PA3299
	PA2536		PA3300
	PA3690		PA1899
	PA3920		PA1900
	PA4088		PA1901
	PA5523		PA1904
	PA4733		PA1905
	PA0887		PA4210
	PA3568		PA4211
	PA2555		PA4212
	PA4925		PA4215
	PA5121		PA2296
	PA1408		PA2295
	PA3739		PA2294
	PA5021		PA2309
	PA4980		PA2308
	PA1629		PA2307
	PA4330		PA3447
	PA0744		PA3448
	PA1505		PA3449
	PA5094		PA2352
	PA5095		PA0347
	PA5096		PA2026
	PA5097		PA1288
	PA5217		PA4589
	PA3538		PA3314
	PA5216		PA3313
	PA4687		PA3315
	PA4688		PA3316
	PA5394		PA3376
	PA5310		PA3375
	PA2155		PA3384
	PA3673		PA3383
	PA1616		PA3382
	PA0011		PA1373
	PA3242		PA3356
	PA0051		PA0296
	PA3459		PA2040
	PA2084		PA5522
	PA0103		PA5508
	PA0129		PA0298
	PA0789		PA2536
	PA3000		PA3690
	PA0866		PA3920
	PA0154		PA4088
	PA0153		PA5523
	PA0208		PA4733
	PA0210		PA0887
	PA0211		PA3568
	PA0212		PA2555
	PA0215		PA4925
	PA0216		PA5121
	PA2001		PA1408
	PA0232		PA3739
	PA4486		PA5021
	PA0242		PA4980
	PA0865		PA1629
	PA0254		PA4330
	PA0283		PA0744
	PA0288		PA1505
	PA1421		PA5094
	PA0313		PA5095
	PA0314		PA5096
	PA2204		PA5097
	PA2203		PA5217
	PA2202		PA3538
	PA0443		PA5216
	PA2073		PA4687
	PA0476		PA4688
	PA1419		PA5394
	PA5099		PA5310
	PA0166		PA2155
	PA2938		PA3673
	PA0450		PA1616
	PA5207		PA0011
	PA0510		PA3242
	PA5258		PA0051
	PA0516		PA3459
	PA0511		PA2084
	PA0514		PA0103
	PA0519		PA0129
	PA0524		PA0789
	PA0523		PA3000
	PA0534		PA0866
	PA1489		PA0154
	PA1567		PA0153
	PA3456		PA0208
	PA5309		PA0210
	PA4548		PA0211
	PA1028		PA0212
	PA1918		PA0215
	PA3863		PA0216
	PA2195		PA2001
	PA1267		PA0232
	PA1565		PA4486
	PA3424		PA0242
	PA5145		PA0865
	PA2776		PA0254
	PA0836		PA0283
	PA3751		PA0288
	PA0854		PA1421
	PA4470		PA0313
	PA5434		PA0314
	PA0870		PA2204
	PA5013		PA2203
	PA0996		PA2202
	PA0997		PA0443
	PA0998		PA2073
	PA0999		PA0476
	PA1124		PA1419
	PA3043		PA5099
	PA1174		PA0166
	PA3875		PA2938
	PA3874		PA0450
	PA3872		PA5207
	PA3873		PA0510
	PA1217		PA5258
	PA3792		PA0516
	PA1276		PA0511
	PA1275		PA0514
	PA1297		PA0519
	PA1317		PA0524
	PA1318		PA0523
	PA1319		PA0534
	PA1320		PA1489
	PA1321		PA1567
	PA3175		PA3456
	PA1521		PA5309
	PA0134		PA4548
	PA1633		PA1028
	PA1634		PA1918
	PA1635		PA3863
	PA1655		PA2195
	PA2473		PA1267
	PA3035		PA1565
	PA1750		PA3424
	PA2943		PA5145
	PA1562		PA2776
	PA0794		PA0836
	PA1807		PA3751
	PA1808		PA0854
	PA1809		PA4470
	PA1810		PA5434
	PA1902		PA0870
	PA1946		PA5013
	PA1947		PA0996
	PA1948		PA0997
	PA2012		PA0998
	PA2041		PA0999
	PA2042		PA1124
	PA2104		PA3043
	PA2709		PA1174
	PA0932		PA3875
	PA2188		PA3874
	PA4097		PA3872
	PA2119		PA3873
	PA2158		PA1217
	PA2191		PA3792
	PA5272		PA1276
	PA3217		PA1275
	PA2253		PA1297
	PA1337		PA1317
	PA2328		PA1318
	PA2327		PA1319
	PA0186		PA1320
	PA0185		PA1321
	PA0184		PA3175
	PA2338		PA1521
	PA2339		PA0134
	PA2351		PA1633
	PA2350		PA1634
	PA2349		PA1635
	PA2399		PA1655
	PA2400		PA2473
	PA2402		PA3035
	PA2424		PA1750
	PA2407		PA2943
	PA2409		PA1562
	PA2408		PA0794
	PA2442		PA1807
	PA5215		PA1808
	PA2443		PA1809
	PA5379		PA1810
	PA2444		PA1902
	PA5415		PA1946
	PA2445		PA1947
	PA5213		PA1948
	PA2472		PA2012
	PA0235		PA2041
	PA2520		PA2042
	PA2521		PA2104
	PA2522		PA2709
	PA2541		PA0932
	PA2912		PA2188
	PA2913		PA4097
	PA2914		PA2119
	PA3024		PA2158
	PA2343		PA2191
	PA3131		PA5272
	PA3181		PA3217
	PA1384		PA2253
	PA5142		PA1337
	PA3157		PA2328
	PA3172		PA2327
	PA3941		PA0186
	PA0608		PA0185
	PA5091		PA0184
	PA3187		PA2338
	PA3189		PA2339
	PA3188		PA2351
	PA3190		PA2350
	PA3438		PA2349
	PA3445		PA2399
	PA3442		PA2400
	PA3443		PA2402
	PA3461		PA2424
	PA2252		PA2407
	PA2533		PA2409
	PA3524		PA2408
	PA0710		PA2442
	PA5111		PA5215
	PA5172		PA2443
	PA3542		PA5379
	PA3541		PA2444
	PA3545		PA5415
	PA3543		PA2445
	PA3546		PA5213
	PA3550		PA2472
	PA3548		PA0235
	PA3549		PA2520
	PA3560		PA2521
	PA3561		PA2522
	PA3562		PA2541
	PA3579		PA2912
	PA1487		PA2913
	PA3761		PA2914
	PA3760		PA3024
	PA3877		PA2343
	PA3876		PA3131
	PA3887		PA3181
	PA3660		PA1384
	PA3933		PA5142
	PA5291		PA3157
	PA5375		PA3172
	PA3938		PA3941
	PA3937		PA0608
	PA3936		PA5091
	PA4024		PA3187
	PA4025		PA3189
	PA4054		PA3188
	PA4126		PA3190
	PA2214		PA3438
	PA4138		PA3445
	PA0668		PA3442
	PA4159		PA3443
	PA4158		PA3461
	PA4160		PA2252
	PA4161		PA2533
	PA4156		PA3524
	PA4204		PA0710
	PA1293		PA5111
	PA4214		PA5172
	PA1903		PA3542
	PA4236		PA3541
	PA4613		PA3545
	PA2147		PA3543
	PA4329		PA3546
	PA1498		PA3550
	PA4468		PA3548
	PA4400		PA3549
	PA4431		PA3560
	PA3165		PA3561
	PA2531		PA3562
	PA4502		PA3579
	PA4503		PA1487
	PA4504		PA3761
	PA4505		PA3760
	PA4506		PA3877
	PA4512		PA3876
	PA0936		PA3887
	PA4519		PA3660
	PA1818		PA3933
	PA4646		PA5291
	PA0403		PA5375
	PA4722		PA3938
	PA3798		PA3937
	PA4132		PA3936
	PA2032		PA4024
	PA2828		PA4025
	PA2897		PA4054
	PA4742		PA4126
	PA2975		PA2214
	PA3246		PA4138
	PA3114		PA0668
	PA4544		PA4159
	PA4771		PA4158
	PA4839		PA4160
	PA0245		PA4161
	PA4868		PA4156
	PA4865		PA4204
	PA4919		PA1293
	PA4376		PA4214
	PA5056		PA1903
	PA5058		PA4236
	PA5098		PA4613
	PA5093		PA2147
	PA5218		PA4329
	PA5236		PA1498
	PA5287		PA4468
	PA3039		PA4400
	PA5302		PA4431
	PA4930		PA3165
	PA5367		PA2531
	PA5366		PA4502
	PA5368		PA4503
	PA5369		PA4504
	PA0331		PA4505
	PA2683		PA4506
	PA1326		PA4512
	PA5418		PA0936
	PA5416		PA4519
	PA5417		PA1818
	PA5419		PA4646
	PA5427		PA0403
	PA1982		PA4722
	PA1983		PA3798
	PA5435		PA4132
	PA5436		PA2032
	PA5450		PA2828
	PA5451		PA2897
	PA5452		PA4742
	PA2232		PA2975
	PA3551		PA3246
	PA5479		PA3114
	PA5495		PA4544
	PA1757		PA4771
	PA5498		PA4839
	PA5501		PA0245
	PA5500		PA4868
	PA5505		PA4865
	PA5504		PA4919
	PA5503		PA4376
	PA0132		PA5056
	PA0143		PA5058
	PA0148		PA5098
	PA0229		PA5093
	PA0230		PA5218
	PA0231		PA5236
	PA0241		PA5287
	PA0266		PA3039
	PA0273		PA5302
	PA0292		PA4930
	PA0293		PA5367
	PA0299		PA5366
	PA0322		PA5368
	PA0399		PA5369
	PA0400		PA0331
	PA0437		PA2683
	PA0441		PA1326
	PA0482		PA5418
	PA0590		PA5416
	PA0654		PA5417
	PA0755		PA5419
	PA0783		PA5427
	PA0796		PA1982
	PA0835		PA1983
	PA0871		PA5435
	PA0872		PA5436
	PA0878		PA5450
	PA0882		PA5451
	PA0883		PA5452
	PA0901		PA2232
	PA0902		PA3551
	PA5413		PA5479
	PA0913		PA5495
	PA0397		PA1757
	PA3983		PA5498
	PA0934		PA5501
	PA0950		PA5500
	PA1019		PA5505
	PA1024		PA5504
	PA1052		PA5503
	PA1122		PA0132
	PA1130		PA0143
	PA1272		PA0148
	PA1273		PA0229
	PA1277		PA0230
	PA1279		PA0231
	PA1310		PA0241
	PA1311		PA0266
	PA1393		PA0273
	PA1400		PA0292
	PA1432		PA0293
	PA1485		PA0299
	PA1497		PA0322
	PA1502		PA0399
	PA1514		PA0400
	PA1515		PA0437
	PA1543		PA0441
	PA1590		PA0482
	PA1638		PA0590
	PA1642		PA0654
	PA1683		PA0755
	PA1684		PA0783
	PA1687		PA0796
	PA1726		PA0835
	PA1736		PA0871
	PA1748		PA0872
	PA1770		PA0878
	PA1772		PA0882
	PA1783		PA0883
	PA1819		PA0901
	PA1920		PA0902
	PA1927		PA5413
	PA1971		PA0913
	PA1997		PA0397
	PA2002		PA3983
	PA2004		PA0934
	PA2008		PA0950
	PA2009		PA1019
	PA2052		PA1024
	PA2053		PA1052
	PA2080		PA1122
	PA2144		PA1130
	PA2152		PA1272
	PA2210		PA1273
	PA2247		PA1277
	PA2261		PA1279
	PA2262		PA1310
	PA2321		PA1311
	PA2322		PA1393
	PA2366		PA1400
	PA2385		PA1432
	PA2396		PA1485
	PA2413		PA1497
	PA2416		PA1502
	PA2505		PA1514
	PA2507		PA1515
	PA2508		PA1543
	PA2509		PA1590
	PA2579		PA1638
	PA2634		PA1642
	PA2777		PA1683
	PA2796		PA1684
	PA2903		PA1687
	PA2904		PA1726
	PA2905		PA1736
	PA2907		PA1748
	PA2948		PA1770
	PA3597		PA1772
	PA3004		PA1783
	PA3082		PA1819
	PA3475		PA1920
	PA3169		PA1927
	PA3176		PA1971
	PA3193		PA1997
	PA3210		PA2002
	PA3234		PA2004
	PA3337		PA2008
	PA3357		PA2009
	PA3366		PA2052
	PA3392		PA2053
	PA3476		PA2080
	PA3478		PA2144
	PA3479		PA2152
	PA3487		PA2210
	PA3544		PA2247
	PA3581		PA2261
	PA3603		PA2262
	PA3625		PA2321
	PA3687		PA2322
	PA3758		PA2366
	PA3766		PA2385
	PA1916		PA2396
	PA3816		PA2413
	PA3857		PA2416
	PA3858		PA2505
	PA3901		PA2507
	PA3970		PA2508
	PA4023		PA2509
	PA4045		PA2579
	PA4110		PA2634
	PA4124		PA2777
	PA4187		PA2796
	PA4209		PA2903
	PA4231		PA2904
	PA4289		PA2905
	PA4334		PA2907
	PA0809		PA2948
	PA4358		PA3597
	PA4402		PA3004
	PA4201		PA3082
	PA4458		PA3475
	PA4501		PA3169
	PA4587		PA3176
	PA4628		PA3193
	PA4645		PA3210
	PA4731		PA3234
	PA4825		PA3337
	PA1429		PA3357
	PA4859		PA3366
	PA4860		PA3392
	PA4861		PA3476
	PA4862		PA3478
	PA4901		PA3479
	PA4956		PA3487
	PA4976		PA3544
	PA5018		PA3581
	PA5020		PA3603
	PA5025		PA3625
	PA5092		PA3687
	PA5100		PA3758
	PA5106		PA3766
	PA5170		PA1916
	PA5171		PA3816
	PA5173		PA3857
	PA5175		PA3858
	PA5206		PA3901
	PA5235		PA3970
	PA5268		PA4023
	PA5297		PA4045
	PA5370		PA4110
	PA5429		PA4124
	PA5447		PA4187
	PA5448		PA4209
	PA5449		PA4231
	PA5453		PA4289
	PA5468		PA4334
	PA5476		PA0809
	PA5516		PA4358
	PA5530		PA4402
	SPONTANEOUS		PA4201
	PA2397		PA4458
	PA2194		PA4501
	PA0897		PA4587
	PA0896		PA4628
	PA0899		PA4645
	PA0745		PA4731
	Unassigned		PA4825
			PA1429
			PA4859
			PA4860
			PA4861
			PA4862
			PA4901
			PA4956
			PA4976
			PA5018
			PA5020
			PA5025
			PA5092
			PA5100
			PA5106
			PA5170
			PA5171
			PA5173
			PA5175
			PA5206
			PA5235
			PA5268
			PA5297
			PA5370
			PA5429
			PA5447
			PA5448
			PA5449
			PA5453
			PA5468
			PA5476
			PA5516
			PA5530
			SPONTANEOUS
			PA2397
			PA2194
			PA0897
			PA0896
			PA0899
			PA0745
			Unassigned
