# Supplementary material for: Reconciling high-throughput gene essentiality data with metabolic network reconstructions
Source: PLoS Comput Biol. 2019 Apr 11;15(4):e1006507. doi: 10.1371/journal.pcbi.1006507 (PMC6478342; doi:10.1371/journal.pcbi.1006507)
Supplement: S6 Dataset — Lists of consensus metabolic essential and non-essential genes for PA14 on LB media. (XLS) [file pcbi.1006507.s006.xls]

## Sheet: Dataset_S6.csv
Dataset_S6. PA14 consensus metabolic essential/non-essential genes
PA14.LB.Consensus.Metabolic.EssentialGenes	PA14.LB.Consensus.Metabolic.NonessentialGenes
PA14_00280	PA14_00070
PA14_00290	PA14_00120
PA14_02570	PA14_03430
PA14_04310	PA14_05460
PA14_04580	PA14_06500
PA14_07090	PA14_06510
PA14_07130	PA14_06570
PA14_07190	PA14_07580
PA14_07230	PA14_11470
PA14_07590	PA14_17030
PA14_07910	PA14_18710
PA14_08630	PA14_19050
PA14_09420	PA14_21410
PA14_09450	PA14_22050
PA14_11260	PA14_23920
PA14_11410	PA14_25390
PA14_11430	PA14_25640
PA14_11860	PA14_25650
PA14_12230	PA14_29860
PA14_14820	PA14_29880
PA14_14880	PA14_29980
PA14_14890	PA14_33690
PA14_15340	PA14_36570
PA14_16700	PA14_38350
PA14_16950	PA14_38470
PA14_17110	PA14_41170
PA14_17130	PA14_41820
PA14_17180	PA14_42760
PA14_17190	PA14_43320
PA14_17210	PA14_43640
PA14_17270	PA14_44070
PA14_17290	PA14_51240
PA14_17340	PA14_52040
PA14_19090	PA14_55770
PA14_19510	PA14_56300
PA14_19580	PA14_57260
PA14_23220	PA14_57890
PA14_23320	PA14_62580
PA14_23560	PA14_62930
PA14_23800	PA14_63080
PA14_23860	PA14_64200
PA14_24220	PA14_64220
PA14_25510	PA14_66310
PA14_25530	PA14_68360
PA14_25550	PA14_69240
PA14_25740	PA14_69690
PA14_26480	PA14_70370
PA14_26485	PA14_70470
PA14_32220	PA14_70720
PA14_33550	PA14_70730
PA14_34640	PA14_73220
PA14_34780	PA14_52900
PA14_36270	PA14_06600
PA14_36660	PA14_31580
PA14_39880	PA14_42080
PA14_39890	PA14_17860
PA14_39910	PA14_43460
PA14_39925	PA14_68530
PA14_41400	PA14_38840
PA14_43370	PA14_70140
PA14_43690	PA14_51050
PA14_43970	PA14_64740
PA14_44000	PA14_30180
PA14_44010	PA14_30190
PA14_44020	PA14_24950
PA14_44030	PA14_01600
PA14_44050	PA14_18120
PA14_44060	PA14_02450
PA14_46950	PA14_02470
PA14_49460	PA14_51330
PA14_49470	PA14_54450
PA14_51270	PA14_44740
PA14_52850	PA14_44710
PA14_54660	PA14_35490
PA14_56780	PA14_63850
PA14_57330	PA14_41530
PA14_57340	PA14_40770
PA14_57370	PA14_10550
PA14_57380	PA14_11810
PA14_57390	PA14_34600
PA14_57410	PA14_30010
PA14_57500	PA14_29990
PA14_57810	PA14_29970
PA14_58780	PA14_29940
PA14_61580	PA14_29920
PA14_61660	PA14_29900
PA14_61750	PA14_29850
PA14_62120	PA14_23070
PA14_64100	PA14_71800
PA14_65500	PA14_48020
PA14_65960	PA14_45430
PA14_66210	PA14_38440
PA14_66220	PA14_23790
PA14_66230	PA14_22890
PA14_66240	PA14_40890
PA14_66250	PA14_43180
PA14_66750	PA14_39640
PA14_66920	PA14_25970
PA14_67490	PA14_35290
PA14_67600	PA14_35270
PA14_68170	PA14_32080
PA14_68200	PA14_32110
PA14_68210	PA14_30280
PA14_68955	PA14_53290
PA14_69440	PA14_26650
PA14_70260	PA14_10890
PA14_70440	PA14_11130
PA14_73170	PA14_20270
PA14_73230	PA14_24170
PA14_73240	PA14_63640
PA14_73260	PA14_18300
PA14_73280	PA14_38360
PA14_73300	PA14_18580
	PA14_18140
	PA14_17400
	PA14_11190
	PA14_70950
	PA14_37090
	PA14_11000
	PA14_09240
	PA14_09270
	PA14_09280
	PA14_58870
	PA14_65760
	PA14_63570
	PA14_63580
	PA14_19900
	PA14_19910
	PA14_66570
	PA14_66560
	PA14_66680
	PA14_19190
	PA14_70940
	PA14_04780
	PA14_16390
	PA14_10850
	PA14_37100
	PA14_00250
	PA14_03050
	PA14_04110
	PA14_05150
	PA14_05590
	PA14_05840
	PA14_07170
	PA14_07740
	PA14_08480
	PA14_54170
	PA14_53950
	PA14_52670
	PA14_52270
	PA14_46470
	PA14_44470
	PA14_38590
	PA14_38330
	PA14_34970
	PA14_34360
	PA14_33810
	PA14_30630
	PA14_30340
	PA14_26460
	PA14_19870
	PA14_19470
	PA14_16360
	PA14_16070
	PA14_13500
	PA14_12010
	PA14_10630
	PA14_10260
	PA14_10250
	PA14_10240
	PA14_09400
	PA14_57160
	PA14_57780
	PA14_60710
	PA14_62130
	PA14_70040
	PA14_71560
	PA14_72000
	PA14_71000
	PA14_13590
	PA14_71020
	PA14_71030
	PA14_13600
	PA14_13610
	PA14_56570
	PA14_21910
	PA14_21930
	PA14_21920
	PA14_21960
	PA14_04250
	PA14_04240
	PA14_04230
	PA14_04220
	PA14_07860
	PA14_07890
	PA14_07900
	PA14_07870
	PA14_07850
	PA14_17640
	PA14_17630
	PA14_17620
	PA14_17610
	PA14_03920
	PA14_03930
	PA14_03940
	PA14_03950
	PA14_03960
	PA14_02790
	PA14_17880
	PA14_26010
	PA14_03670
	PA14_03650
	PA14_03680
	PA14_40410
	PA14_40420
	PA14_40390
	PA14_52810
	PA14_52840
	PA14_52820
	PA14_68290
	PA14_68260
	PA14_68280
	PA14_01460
	PA14_49130
	PA14_52790
	PA14_52770
	PA14_52750
	PA14_52780
	PA14_26240
	PA14_26230
	PA14_26220
	PA14_68060
	PA14_68070
	PA14_68080
	PA14_68090
	PA14_51360
	PA14_51350
	PA14_07940
	PA14_08340
	PA14_50520
	PA14_50530
	PA14_50540
	PA14_50560
	PA14_64860
	PA14_64870
	PA14_64890
	PA14_64900
	PA14_64880
	PA14_46930
	PA14_46920
	PA14_46910
	PA14_67030
	PA14_67040
	PA14_67050
	PA14_44950
	PA14_04610
	PA14_61480
	PA14_62440
	PA14_44800
	PA14_43610
	PA14_13110
	PA14_14060
	PA14_31470
	PA14_09660
	PA14_35940
	PA14_21370
	PA14_21340
	PA14_39970
	PA14_39960
	PA14_09480
	PA14_09470
	PA14_09460
	PA14_02330
	PA14_34770
	PA14_34790
	PA14_19520
	PA14_19500
	PA14_19570
	PA14_04550
	PA14_38320
	PA14_47540
	PA14_60730
	PA14_21160
	PA14_21150
	PA14_20400
	PA14_20420
	PA14_20320
	PA14_46490
	PA14_25690
	PA14_20670
	PA14_03860
	PA14_38140
	PA14_72850
	PA14_72690
	PA14_03880
	PA14_31760
	PA14_16660
	PA14_13170
	PA14_11030
	PA14_72870
	PA14_62630
	PA14_52800
	PA14_18150
	PA14_31500
	PA14_65040
	PA14_67630
	PA14_46240
	PA14_16030
	PA14_66380
	PA14_67270
	PA14_67300
	PA14_67310
	PA14_68900
	PA14_18600
	PA14_68890
	PA14_62000
	PA14_62010
	PA14_71220
	PA14_70110
	PA14_16860
	PA14_00440
	PA14_00450
	PA14_00640
	PA14_19370
	PA14_37560
	PA14_01250
	PA14_01580
	PA14_54040
	PA14_25270
	PA14_53050
	PA14_01910
	PA14_02550
	PA14_02580
	PA14_02590
	PA14_38630
	PA14_02850
	PA14_58220
	PA14_03000
	PA14_53070
	PA14_03130
	PA14_03700
	PA14_03770
	PA14_46070
	PA14_04080
	PA14_04090
	PA14_36220
	PA14_36230
	PA14_05700
	PA14_05790
	PA14_06230
	PA14_46100
	PA14_67340
	PA14_02070
	PA14_26050
	PA14_05870
	PA14_68780
	PA14_06660
	PA14_69430
	PA14_06720
	PA14_06670
	PA14_06700
	PA14_06750
	PA14_06830
	PA14_06960
	PA14_45170
	PA14_44210
	PA14_19400
	PA14_70100
	PA14_60270
	PA14_51040
	PA14_39720
	PA14_14010
	PA14_36310
	PA14_47850
	PA14_44260
	PA14_67970
	PA14_28180
	PA14_07600
	PA14_53470
	PA14_15890
	PA14_53220
	PA14_58030
	PA14_71710
	PA14_53010
	PA14_23500
	PA14_66260
	PA14_52050
	PA14_51430
	PA14_51420
	PA14_51410
	PA14_51390
	PA14_49840
	PA14_24730
	PA14_49250
	PA14_13780
	PA14_13800
	PA14_13830
	PA14_13810
	PA14_48570
	PA14_15030
	PA14_47430
	PA14_47210
	PA14_47190
	PA14_47180
	PA14_47160
	PA14_47150
	PA14_23170
	PA14_44770
	PA14_01660
	PA14_43400
	PA14_43380
	PA14_43110
	PA14_24830
	PA14_41920
	PA14_44290
	PA14_53970
	PA14_41160
	PA14_41150
	PA14_41140
	PA14_41130
	PA14_39350
	PA14_39330
	PA14_39320
	PA14_38660
	PA14_38640
	PA14_38460
	PA14_38480
	PA14_38130
	PA14_38110
	PA14_52210
	PA14_69610
	PA14_22620
	PA14_35440
	PA14_46970
	PA14_34420
	PA14_34270
	PA14_34280
	PA14_33650
	PA14_33630
	PA14_33610
	PA14_33280
	PA14_33560
	PA14_33040
	PA14_68870
	PA14_33030
	PA14_71060
	PA14_71460
	PA14_33000
	PA14_68850
	PA14_32660
	PA14_02900
	PA14_31010
	PA14_31030
	PA14_31040
	PA14_31990
	PA14_26400
	PA14_26390
	PA14_24960
	PA14_23750
	PA14_23760
	PA14_23620
	PA14_23470
	PA14_67920
	PA14_23360
	PA14_69170
	PA14_12890
	PA14_07930
	PA14_67240
	PA14_22990
	PA14_23000
	PA14_22980
	PA14_19630
	PA14_42850
	PA14_19350
	PA14_35460
	PA14_31800
	PA14_18750
	PA14_67500
	PA14_18610
	PA14_68340
	PA14_18550
	PA14_18500
	PA14_18520
	PA14_18480
	PA14_18410
	PA14_18450
	PA14_18430
	PA14_18250
	PA14_17960
	PA14_18010
	PA14_15780
	PA14_15790
	PA14_13750
	PA14_13770
	PA14_13620
	PA14_17010
	PA14_36960
	PA14_12990
	PA14_69850
	PA14_70980
	PA14_12940
	PA14_12960
	PA14_11770
	PA14_11760
	PA14_11420
	PA14_10600
	PA14_36080
	PA14_08560
	PA14_10170
	PA14_10180
	PA14_10160
	PA14_10140
	PA14_10200
	PA14_09550
	PA14_47490
	PA14_09150
	PA14_61040
	PA14_36810
	PA14_56060
	PA14_71530
	PA14_56240
	PA14_45050
	PA14_58000
	PA14_57190
	PA14_57720
	PA14_57710
	PA14_57770
	PA14_23290
	PA14_31820
	PA14_58420
	PA14_58440
	PA14_58450
	PA14_58470
	PA14_58490
	PA14_58550
	PA14_52150
	PA14_58630
	PA14_41020
	PA14_61470
	PA14_62150
	PA14_62160
	PA14_62480
	PA14_14940
	PA14_10530
	PA14_38250
	PA14_27500
	PA14_26590
	PA14_62730
	PA14_25580
	PA14_22000
	PA14_23840
	PA14_60210
	PA14_63090
	PA14_33860
	PA14_63990
	PA14_64390
	PA14_64370
	PA14_64960
	PA14_56900
	PA14_65250
	PA14_66820
	PA14_66840
	PA14_67320
	PA14_67260
	PA14_68920
	PA14_69140
	PA14_24780
	PA14_69990
	PA14_65110
	PA14_70830
	PA14_70860
	PA14_04320
	PA14_29410
	PA14_47100
	PA14_71500
	PA14_71470
	PA14_71490
	PA14_71510
	PA14_71630
	PA14_38860
	PA14_71720
	PA14_71740
	PA14_71940
	PA14_71960
	PA14_71970
	PA14_18380
	PA14_72340
	PA14_72510
	PA14_41830
	PA14_72550
	PA14_72580
	PA14_72640
	PA14_72630
	PA14_72620
	PA14_01620
	PA14_01760
	PA14_01830
	PA14_02810
	PA14_02990
	PA14_03450
	PA14_03550
	PA14_03810
	PA14_03830
	PA14_48470
	PA14_03900
	PA14_04210
	PA14_04630
	PA14_05080
	PA14_05220
	PA14_05230
	PA14_05310
	PA14_05690
	PA14_05770
	PA14_06290
	PA14_07700
	PA14_08350
	PA14_08360
	PA14_08390
	PA14_54520
	PA14_54150
	PA14_53940
	PA14_53480
	PA14_53000
	PA14_52990
	PA14_52910
	PA14_52870
	PA14_52720
	PA14_52610
	PA14_71440
	PA14_52460
	PA14_05200
	PA14_12300
	PA14_52180
	PA14_51980
	PA14_51150
	PA14_51080
	PA14_50760
	PA14_49870
	PA14_47760
	PA14_47300
	PA14_47280
	PA14_46320
	PA14_45940
	PA14_45240
	PA14_45000
	PA14_44860
	PA14_44850
	PA14_44500
	PA14_43920
	PA14_43280
	PA14_42740
	PA14_42690
	PA14_42230
	PA14_42090
	PA14_41840
	PA14_41670
	PA14_41640
	PA14_41510
	PA14_41010
	PA14_40670
	PA14_39690
	PA14_39590
	PA14_39050
	PA14_38690
	PA14_38610
	PA14_38580
	PA14_38510
	PA14_37610
	PA14_36840
	PA14_36730
	PA14_36120
	PA14_35530
	PA14_35340
	PA14_35330
	PA14_34630
	PA14_34340
	PA14_34050
	PA14_33820
	PA14_33700
	PA14_33500
	PA14_35890
	PA14_33450
	PA14_32270
	PA14_30750
	PA14_30050
	PA14_28170
	PA14_27960
	PA14_26530
	PA14_26510
	PA14_26500
	PA14_25920
	PA14_17740
	PA14_25210
	PA14_24290
	PA14_23930
	PA14_23850
	PA14_23460
	unassigned
	PA14_19140
	PA14_23250
	PA14_23160
	PA14_22690
	PA14_40470
	PA14_22350
	PA14_35920
	PA14_20890
	PA14_20650
	PA14_20560
	PA14_20200
	PA14_19130
	PA14_19110
	PA14_19100
	PA14_18970
	PA14_18740
	PA14_17980
	PA14_17450
	PA14_16690
	PA14_16090
	PA14_15820
	PA14_15700
	PA14_39750
	PA14_14700
	PA14_14110
	PA14_14100
	PA14_13430
	PA14_12490
	PA14_12410
	PA14_11790
	PA14_11530
	PA14_10790
	PA14_10620
	PA14_09740
	PA14_09490
	PA14_09220
	PA14_09210
	PA14_56340
	PA14_56680
	PA14_57210
	PA14_09600
	PA14_58410
	PA14_58700
	PA14_60420
	PA14_60700
	PA14_61250
	PA14_61460
	PA14_61680
	PA14_62600
	PA14_63800
	PA14_45970
	PA14_64290
	PA14_64310
	PA14_64770
	PA14_65480
	PA14_65740
	PA14_65770
	PA14_66330
	PA14_66350
	PA14_66440
	PA14_66940
	PA14_66950
	PA14_67250
	PA14_67350
	PA14_67440
	PA14_67890
	PA14_67930
	PA14_68300
	PA14_68330
	PA14_68350
	PA14_68370
	PA14_68580
	PA14_68730
	PA14_68740
	PA14_68770
	PA14_69130
	PA14_69500
	PA14_69570
	PA14_69670
	PA14_70280
	PA14_70920
	PA14_71650
	PA14_71910
	PA14_71920
	PA14_71930
	PA14_71990
	PA14_72170
	PA14_72280
	PA14_72780
	PA14_72960
	SPONTANEOUS
	PA14_54910
	PA14_54930
	PA14_54940
	PA14_24190
	PA14_36330
	PA14_36320
	PA14_52690
	PA14_52700
	PA14_52660
	PA14_54640
	Unassigned
