# Supplementary material for: Reconciling high-throughput gene essentiality data with metabolic network reconstructions
Source: PLoS Comput Biol. 2019 Apr 11;15(4):e1006507. doi: 10.1371/journal.pcbi.1006507 (PMC6478342; doi:10.1371/journal.pcbi.1006507)
Supplement: S7 Dataset — List of biomass precursors that cannot be synthesized when PAO1 model predicted consensus essential genes are removed from the model. (XLS) [file pcbi.1006507.s007.xls]

## Sheet: Sheet2
Dataset_S7. Biomass precursors for PAO1 model predicted consensus essential genes
Genes	Biomass Precursor
PA3803	Ubiquinol-9
PA4557	Ubiquinol-9
PA4043	Ubiquinol-9
PA4417	Peptidoglycan polymer (n subunits)
PA4748	Phosphatidylglycerol_dihexadecanoyl
PA4748	Phosphatidylglycerol_dioctadecanoyl
PA4748	clpn160
PA4748	Phosphatidylglycerol_dihexadec-9-enoyl
PA4748	clpn161
PA4748	clpn180
PA4748	Phosphatidylglycerol_dioctadec-11-enoyl
PA4748	clpn181
PA4748	phosphatidylethanolamine_dihexadecanoyl
PA4748	phosphatidylethanolamine_dihexadec-9enoyl
PA4748	phosphatidylethanolamine_dioctadecanoyl
PA4748	phosphatidylethanolamine_dioctadec-11-enoyl
PA4748	clpn190cyc
PA4748	clpn170cyc
PA4748	pe170cyc
PA4748	pe190cyc
PA4748	pg170cyc
PA4748	pg190cyc
PA5336	5-10-Methylenetetrahydrofolate
PA5336	dGMP
PA5549	Pseudomonas aeruginosa Lipid A
PA5549	Peptidoglycan polymer (n subunits)
