# Supplementary material for: Reconciling high-throughput gene essentiality data with metabolic network reconstructions
Source: PLoS Comput Biol. 2019 Apr 11;15(4):e1006507. doi: 10.1371/journal.pcbi.1006507 (PMC6478342; doi:10.1371/journal.pcbi.1006507)
Supplement: S9 Dataset — Table of proposed model changes based on discrepancies between model predictions and consensus metabolic non-essential genes for PAO1 on LB. (XLS) [file pcbi.1006507.s009.xls]

## Sheet: Sheet1
Dataset_S9. Proposed model changes
Locus Tag	Name	Product Name	PA14 Ortholog	Subystem	Curation Suggestion	Notes	Reference
PA1806	fabI	NADH-dependent enoyl-ACP reductase	PA14_41170	fatty acid biosynthesis	Proposed new reaction GPRs rxn05436: PA1806 or PA2950 rxn05448: PA1806 or PA2950 rxn05442: PA1806 or PA2950 rxn05437: PA1806 or PA2950 rxn05449: PA1806 or PA2950 rxn05443: PA1806 or PA2950 rxn05438: PA1806 or PA2950 rxn05450: PA1806 or PA2950 rxn05444: PA1806 or PA2950 rxn05433: PA1806 or PA2950 rxn05445: PA1806 or PA2950 rxn05439: PA1806 or PA2950 rxn05446: PA1806 or PA2950 rxn05434: PA1806 or P…	fabI is linked to triclosan resistance in E. coli. However, other bacteria are resistant to triclosan because they encode triclosan-resistant enoyl-ACP reductase isozymes. Zhu et al show that triclosan resistance of PAO1 is not due to active efflux but due to an isozyme of FabI, FabV.	Zhu L, et al. (2010) Tricolosan resistance of Pseudomonas aeruginosa PAO1 is due to FabV, a triclosan-resistant enoyl-acyl carrier protein reducatse. Antimicrob. Agents Chemother. 5(2): 689-698
PA0581	ygiH	conserved hypothetical protein	PA14_07580	glycerolipid metabolism	Proposed new reaction GPRs rxn10206: PA3673 rxn10209: PA3673 rxn10205: PA3673 rxn10210: PA3673 rxn10208: PA3673 rxn10207: PA3673 rxn10203: PA3673 rxn10202: PA3673 rxn10204: PA3673 rxn08546: PA3673 or (PA2969 and PA0581) rxn08547: PA3673 or (PA2969 and PA0581) rxn08548: PA3673 or (PA2969 and PA0581) rxn08549: PA3673 or (PA2969 and PA0581) rxn08551: PA3673 or (PA2969 and PA0581) rxn08550: PA3673 or…	For a long time, it was thought that PlsB (PA3673) was the primary mechanism by which acylation of the 1-position of glycerol-3-phosphate was carried out. However, a 2006 paper by Ying-Jie Lu et al. showed that there was an alternative pathway for this through the PlsX/PlsY (PA2969/PA0581) system. Based off of this evidence, GPRs should change for associated reactions (1) to add PlsX functionalit…	Y. Lu et al. (2006) Acyl-phosphates initiate membrane phospholipid synthesis in Gram-positive pathogens. Molecular Cell. 23(5). T. Kondakova et al. (2015) Glycerophospholipid synthesis and functions in Pseudomonas. Chemistry and Physics of Lipids. 190.
PA2969	plsX	fatty acid biosynthesis protein PlsX	PA14_25640	glycerolipid metabolism	Proposed new reaction GPRs rxn10206: PA3673 rxn10209: PA3673 rxn10205: PA3673 rxn10210: PA3673 rxn10208: PA3673 rxn10207: PA3673 rxn10203: PA3673 rxn10202: PA3673 rxn10204: PA3673 rxn08546: PA3673 or (PA2969 and PA0581) rxn08547: PA3673 or (PA2969 and PA0581) rxn08548: PA3673 or (PA2969 and PA0581) rxn08549: PA3673 or (PA2969 and PA0581) rxn08551: PA3673 or (PA2969 and PA0581) rxn08550: PA3673 or…	For a long time, it was thought that PlsB (PA3673) was the primary mechanism by which acylation of the 1-position of glycerol-3-phosphate was carried out. However, a 2006 paper by Ying-Jie Lu et al. showed that there was an alternative pathway for this through the PlsX/PlsY (PA2969/PA0581) system. Based off of this evidence, GPRs should change for associated reactions (1) to add PlsX functionalit…	Y. Lu et al. (2006) Acyl-phosphates initiate membrane phospholipid synthesis in Gram-positive pathogens. Molecular Cell. 23(5). T. Kondakova et al. (2015) Glycerophospholipid synthesis and functions in Pseudomonas. Chemistry and Physics of Lipids. 190.
PA2165	glgA	probably glycogen synthase	PA14_36570	starch and sucrose metabolism	Remove glycogen from the biomass composition	Glycogen is not an essential metabolite for growth; however, it is very important for energy storage. Removal of glycogen from the biomass objective function would make glgA essential.	Wilson WA, et al. (2010) Regulation of glycogen metabolism in yeast and bacteria. FEMS Microbiol Rev 34(6):952–985.
PA5322	algC	phosphomannomutase AlgC	PA14_70270	Glycolysis / Gluconeogenesis Fructose and mannose metabolism	Remove glycogen from the biomass composition	Glycogen is not an essential metabolite for growth; however, it is very important for energy storage. Removal of glycogen from the biomass objective function would make algC essential.	Wilson WA, et al. (2010) Regulation of glycogen metabolism in yeast and bacteria. FEMS Microbiol Rev 34(6):952–985.
